# Supplementary material for: Cerebrospinal fluid shotgun proteomics identifies distinct proteomic patterns in cerebral amyloid angiopathy rodent models and human patients
Source: Acta Neuropathol Commun. 2024 Jan 8;12:6. doi: 10.1186/s40478-023-01698-4 (PMC10775534; doi:10.1186/s40478-023-01698-4)
Supplement: Supplementary file 1 — Additional file 1: Table S1. shows results of analysis in rTg-DI/WT rodents. Protein characteristics and identifiers are given (Protein.Ids/Gene.Ids/Gene.names/Protein.names). Filter shows which proteins adhered to the filtering step (1 = present in ≥75% of samples of either group; 0 = not present in ≥75% of samples of either group). Results of statistical tests (3M_wcx, 6M_wcx, 12M_wcx, rTg_kw, WT_kw, and all respective variants in which was adjusted for multiple-testing) and fold-changes of medians of rTg-DI/WT are given (3M_FC, 6M_FC, 12M_FC). Signal intensities of individual samples, specified to each respective protein (with increasing age; 3M-6M-12M) [file 40478_2023_1698_MOESM1_ESM.xlsx]

## Sheet: Title page
Cerebrospinal fluid shotgun proteomics identifies distinct proteomic patterns in cerebral amyloid angiopathy rodent models and human patients
Marc Vervuurt MSc1; Joseph M. Schrader, PhD2; Anna M. de Kort MSc, MD1; Iris Kersten BSc.1; Wilson F. Abdo MD, PhD3; Hans J.C.T. Wessels PhD4; Catharina J. M. Klijn MD, PhD1; Floris H. B. M. Schreuder MD, PhD1; H. Bea Kuiperij PhD1; Jolein Gloerich PhD4; William E. Van Nostrand PhD2; Marcel M. Verbeek PhD1,5
1 Radboud University Medical Center, Donders Institute for Brain, Cognition and Behaviour, Department of Neurology, Nijmegen, The Netherlands
2 Department of Biomedical and Pharmaceutical Sciences, George & Anne Institute for Neuroscience, University of Rhode Island, Kingston, Rhode Island, USA.
3 Radboud University Medical Center, Department of Intensive Care Medicine, Nijmegen, The Netherlands
4 Radboud University Medical Center, Translational Metabolic Laboratory, Department of Human Genetics, Radboud Institute for Molecular Life Sciences, Nijmegen, The Netherlands.
5 Radboud University Medical Center, Department of Human Genetics, Nijmegen, The Netherlands
*Correspondence to: Dr. Marcel M. Verbeek, Department of Neurology, 830 TML, Radboud University Medical Center, P.O. Box 9101, 6500 HB Nijmegen, the Netherlands. Tel.: +31 2436 14567; Fax: +31 2436 68754; E-mail address: Marcel.Verbeek@radboudumc.nl
Table S1 shows results of analysis in rTg-DI/WT rodents.
-	Protein characteristics and identifiers are given (Protein.Ids/Gene.Ids/Gene.names/Protein.names)
-	Filter shows which proteins adhered to the filtering step (1 = present in ≥75% of samples of either group; 0 = not present in ≥75% of samples of either group)
-	Results of statistical tests (3M_wcx, 6M_wcx, 12M_wcx, rTg_kw, WT_kw, and all respective variants in which was adjusted for multiple-testing) and fold-changes of medians of rTg-DI/WT are given (3M_FC, 6M_FC, 12M_FC)
-	Signal intensities of individual samples, specified to each respective protein (with increasing age; 3M-6M-12M)
Table S2 shows results of analysis in sCAA/control subjects.
-	Protein characteristics and identifiers are given (Protein.Ids/Gene.Ids/Gene.names/Protein.names)
-	Filter shows which proteins adhered to the filtering step (1 = present in ≥75% of samples of either group; 0 = not present in ≥75% of samples of either group)
-	Results of statistical tests (CAA_wcx, CAA_wcx_adj) and fold-changes of medians of sCAA/CON are given (CAA_FC)
-	Signal intensities of individual samples, specified to each respective protein
Empty cells or 0's signify null measurements, while - signifies no values could be computed.
Abbreviations: rTg = rTg-DI transgenic rat models, WT = wild-type, CAA = cererbral amyloid angiopathy patients; CON = control subjects; wcx = wilcoxon's signed rank test, kw = kruskal-wallis, adj = adjusted for multiple testing using a Benjamini-Hochberg correction, FC = fold-change

## Sheet: Table S1
Protein.Ids	Gene.Ids	Gene.names	Protein.names	Filter	3M_wcx	3M_wcx_adj	6M_wcx	6M_wcx_adj	12M_wcx	12M_wcx_adj	rTg_kw	rTg_kw_adj	WT_kw	WT_kw_adj	3M_FC	6M_FC	12M_FC	rTg_3M_1	rTg_3M_2	rTg_3M_3	rTg_3M_4	rTg_3M_5	rTg_3M_6	WT_3M_1	WT_3M_2	WT_3M_3	WT_3M_4	WT_3M_5	WT_3M_6	WT_3M_7	WT_3M_8	WT_3M_9	WT_3M_10	rTg_6M_1	rTg_6M_2	rTg_6M_3	rTg_6M_4	rTg_6M_5	rTg_6M_6	rTg_6M_7	rTg_6M_8	WT_6M_1	WT_6M_2	WT_6M_3	WT_6M_4	WT_6M_5	WT_6M_6	WT_6M_7	WT_6M_8
Q02765	CATS_RAT	Ctss	Cathepsin S	1	0.792458	0.936351	0.0498835	0.460923	1.08e-05	0.00464396	0.00020675	0.0261154	0.285958	0.604982	1.02368	1.45825	2.0053	423849		290259	428732		90545.4	149443	418151	91.9722	739440	819862	591436		314416			347676	314270		268507	73533.9	230404			384952	419136			535987		381300
P14841	CYTC_RAT	Cst3	Cystatin-C	1	0.367632	0.868773	0.0003108	0.0478632	0.000129901	0.0278638	0.00209769	0.04219	0.137693	0.516744	1.06672	1.34498	1.34433	1402900	1241010	511015	565923	5252950	416108	2487000	749350	1834820	1470030	1437220	709300	1320880	466504	1623470	1004540	942030	727539	591291	351020	670952	376614	596423	781163	584276	458715	949325	768992	804164	1016690	845234	1121930
Q3T1J1	IF5A1_RAT	Eif5a	Eukaryotic translation initiation factor 5A-1	1	0.562188	0.895115	0.778866	0.981069	0.0003108	0.0428571	0.00177281	0.0411962	0.0103158	0.176515	1.07665	1.03833	0.156916	792977	273693	133270	280170	3573700	494302	1286190	162409	874104	847964	870249	189503	297048	185378	400388	178169	486145	354260	135665	46292.6	178337	71594.5	81676.4	182440	211500	203021	160874	181881	383275	254522	220515	237332
P14668	ANXA5_RAT	Anxa5	Annexin A5	1	0.455944	0.887645	0.0174825	0.299145	0.0003996	0.0428571	0.016554	0.0915339	0.000959724	0.0628484	1.34967	3.68597	0.200111	122642	149176	132631	152207	311707	197644	168897	160371	147729	358220	191546	189482	158734	147403	170398	138496	129022	176619	215278	213012	104193	193816	189208	151627	165053	168329	145608	172122	116006	214599	140495	164241
P09495	TPM4_RAT	Tpm4	Tropomyosin alpha-4 chain	1	0.17094	0.829973	0.132035	0.61	0.000621601	0.05	0.0128458	0.082177	0.00324464	0.124919	1.94838	2.21507	0.0576433		5167.22	6319.25	11102.9	10821.5	14398.3	4441.5	3748.47		10574.8	5952.35	5269.85	5108.82	8584	6208.05	8716.49	11197.7	11301.8			9647.54	17586.6	4067.09	7518.41	4500.54	13291.5	955.59	1621.49	15514.5	2048.44	7377.78	579.114
Q6P7Q4	LGUL_RAT	Glo1	Lactoylglutathione lyase	1	0.284382	0.857444	0.266667	0.776471	0.000699301	0.05	0.00864133	0.0688377	0.043671	0.29917	1.73626	2.74726	0.128373	68586.3	5998.09	12577.4	7474.54	13709.4	27519.4	8077.33	32128.6	23976.9	12325.6	13571.2	11596.4	27785	18645.6	13161.3	17869.6	17812	31759.9	8179.42	11668.8	14649.3	127255	36421.3	7854.05	24163.3	9874.63	14144.6	37126.8	11314.5	8810.93	9331.92	15068.7
P00787	CATB_RAT	Ctsb	Cathepsin B	1	0.00749251	0.25878	0.0010878	0.0837607	0.00105003	0.0597523	0.000179216	0.0261154	0.00429445	0.140931	1.18987	1.4084	1.98579		3274.92	1331.57	2587.67	2537.03	4860.09	4567.51	5738.69	2477.36		4415.74	3809.81	4509.22	4179.28	6640.24	4987.22	1749.58	3488.18	9123.47	3838.54	5663.91	7067.62	726.59	3870.02		2839.29	4322.65	3321.14	4011.18	2661.44	4505.58	3605.37
P11030	ACBP_RAT	Dbi	Acyl-CoA-binding protein	1	0.562188	0.895115	0.720901	0.959135	0.00145056	0.0597523	0.0427273	0.143583	0.0563776	0.332758	1.41676	0.980147	0.128111	15361.4	4429.36	3964.98	3723.37	372.765		4808.96			9679.62	5265.79	6189.55			5110.49	1038.53	2851.49		73.5343					3200.97	2312.68	1232.27	891.593	1461.19	14555	7568.82	2190.34	5557.62
Q9QZQ5	CCN3_RAT	Ccn3	CCN family member 3	1	0.388412	0.887645	1	1	0.00150469	0.0597523	0.262654	0.400804	0.000273614	0.0316024	0.850064	0.937939	1.60139	34063.3	11604.3	17761.7	29358.2	114696	19183.9		9528.51	38986.6	67074.6	11847.8	5836.67	11368.2	8105.07	7252.71	17090.3	11043.3	14231.1				11240.1	9459.42	8853		9721.88		5652.98	50698.3	11028.7	15816.9	9898.84
P27274	CD59_RAT	Cd59	CD59 glycoprotein	1	0.00749251	0.25878	0.160528	0.633881	0.00150469	0.0597523	0.00136457	0.0411962	0.223956	0.588355	0.804222	1.14881	1.76481	11461.9		5925.01	10096	1684.98	3077.17	1977.55		2671.31	4307.8	2034.06			2749.53		5495.98	2694.53				3027.08					3936.04		538.157	17220.7	2750.82	4232.46
Q32KJ6	GALNS_RAT	Galns	N-acetylgalactosamine-6-sulfatase	1	-	-	0.183333	0.676923	0.00174825	0.0597523	0.0154216	0.0888258	-	-	0.699748	1.67905	1.99231	909344	1177810	1299390	991213	694562	1171240	1182870	942048	410697	1654650	1459840	824339	685498	735245	1337190	1091020	1184310	943964	212483	139325	1124670	1012160	818688	761269	1053490	1136630	476944	707284	1481130	706474	957516	686080
P15429	ENOB_RAT	Eno3	Beta-enolase	1	0.367632	0.868773	0.160528	0.633881	0.00208924	0.0597523	0.0396499	0.139173	0.397069	0.671963	2.33698	0.26658	0.0430227	1576.72			1175.79	3189.98	1569.26	395.588			1745.81	281.882		954.673	1515.47	1257.19	1025.55	922.132	775.124				2516.79	969.817			563.747			1741.33		117.507	1459.85
P11980	KPYM_RAT	Pkm	Pyruvate kinase PKM	1	0.263487	0.851118	0.160528	0.633881	0.00208924	0.0597523	0.00717669	0.0641757	0.510475	0.752996	1.88227	0.454918	0.159758	15405.6	18984.6	46221.7	10501.5	3105.95		14117.5	661.158		33295.3	29782.9	13035.5	2034.09	3923.02	18804.9	3284.79	11964.2	3583.23	2831.09		14703	2476.26	4269.65	3849.78	6097.39	7717.31	18986.5	7985.89	4239.66	21257.4	10835.8	4846.81
P55067	NCAN_RAT	Ncan	Neurocan core protein	1	0.562188	0.895115	0.00699301	0.201923	0.00208924	0.0597523	0.0209071	0.101281	0.525691	0.760666	1.15605	2.16937	2.32031	471774	397451	479578	487182	444500	633459	571635	311470	158633	567318	612496	347806	324198	352643	516132	512010	582537	364982	117892	64009.2	584390	532233	405259	322340	572682	460041	163801	292466	700230	339440	426261	274767
P26051	CD44_RAT	Cd44	CD44 antigen	1	0.0934066	0.687391	0.130381	0.608443	0.00208924	0.0597523	0.138219	0.268442	0.528515	0.760666	1.40564	1.21343	1.52823	2440.03	2356.44	1956.5	3890.94	4117.21	5706.85	1347.17	997.322		8184.96	1551.06		1942.46	3847.64	3191.78	8053.97	5838.68	6437.31	545.682		4085.91	6636.88	4188.06	1863.06		3943.03	345.688		2640.24		4523.2
Q56A20	P3IP1_RAT	Pik3ip1	Phosphoinositide-3-kinase-interacting protein 1	1	0.21978	0.830376	0.189277	0.676923	0.00287947	0.0726644	0.410382	0.549514	0.723716	0.872994	1.07198	1.2444	1.53	1321.73	883.588	212.281	1513.15		2966.42	5873.07	3151.04	7014.75		1419.86	4317.45		3314.59	3528.51	6454.47	7230.11	4302.29	1210.95		1291.81	7401.19	5611.72	4155.18			787.446	2585.55	4298.85	5758.36	2217.74	3529.16
P13852	PRIO_RAT	Prnp	Major prion protein	1	0.792458	0.936351	0.573737	0.946667	0.00287947	0.0726644	0.0698783	0.18246	0.992819	0.992819	1.04006	1.17224	1.40544	1447.35	1244.1	692.301	2117.46	1894.98	2060.27	2006.04	1733.99	1242.79			1631.75	1711.69	708.595	1869.47	2580.39	3307.17	2319.61	2225.6	2122.45	2845.17	2718.12	1438.3	767.106	2688.53		3388.1	2807.19	1306.65	1238.23	1225.28	1775.22
P85968	6PGD_RAT	Pgd	6-phosphogluconate dehydrogenase, decarboxylating	1	0.263487	0.851118	0.730769	0.959135	0.00332168	0.0745342	0.00183631	0.0411962	0.907037	0.949515	1.62438	1.6726	0.339106	5729.12	23090.2	7807.06	10053.3	17297.9	14682	16853.1	22359.9	23591.3	9406.06	11754.6	16169.6	19255.9	18533.1	18752.6	22050.8	21979.1	23430.4	24137.3	12924.7	12441.3	30551.9	43034.7	18378.8	19255.4	15961.7	26803.7	21784.1	13511.4	20385.4	16992.9	19004.7
P11442	CLH1_RAT	Cltc	Clathrin heavy chain 1	1	0.427822	0.887645	0.901515	1	0.00370218	0.0745342	0.00862899	0.0688377	0.789658	0.899205	1.36355	0.758647	0.346994	163913	245622	78530.8	106566	709904	94816.8	460268	126988	326239	205534	193494	144576	211002	85116.9	261811	164158	141174	93217.8	231614	72449.6	161373	87914.4	172066	189640	165822	113003	295095	247657	113547	244176	105967	243978
Q9QZ76	MYG_RAT	Mb	Myoglobin	1	0.712787	0.919659	0.104895	0.572944	0.00388621	0.0745342	0.235118	0.377152	0.144286	0.516744	1.41361	0.123601	0.048285	1564.24	3099.64	14442.2	13514.9	10382.6	7437.75	8176.81	2164.97	993.889	23990	11615.1	7039.26	529.379	5682.37	14115.1	8758.03	8146.43	1491.3			15826.8	3608.39	3069.19	8365.92	9449.74	12473.7		5079.76	19643.6	8054.14	13065.2	7607.62
Q9EPB1	DPP2_RAT	Dpp7	Dipeptidyl peptidase 2	1	0.874875	0.972324	0.014763	0.296544	0.00388621	0.0745342	0.00276998	0.0448927	0.171996	0.566589	0.978616	1.47935	1.86625	7423.2	2455.13	2977.5	6343.07	11052.9	5246.5	2988.22	5650.03	7660.35	7284.64	7469.88	6225.09	7470.64	6929.08	8758.41	10546.8	1982.7	6024	2183.46	1216.5	6084.72	6663.57	10240.3	7305.73		1750.14	5381.57	7826.28	5460.35	8853.95	3606.52	3610.78
P04639	APOA1_RAT	Apoa1	Apolipoprotein A-I	1	0.957792	0.988618	0.0829837	0.572944	0.00388621	0.0745342	0.0298297	0.118813	0.247038	0.604982	1.6766	0.535727	0.391112	2236450	1849900	1974410	2188290	2488230	2441500	2470240	1879720	1623920	1798790	2491890	2572450	1621840	2184830	2494910	1860390	2346050	1931940	2521580	2205330	2229390	2239820	1837290	2047730	2624810	2049400	2329110	2257260	1683730	2328810	1733830	2214380
Q7TP52	CMBL_RAT	Cmbl	Carboxymethylenebutenolidase homolog	1	0.113487	0.687391	0.572761	0.946667	0.003996	0.0745342	0.00396832	0.0582847	0.376539	0.660129	1.99746	1.4015	0.109425	613854	516015	240776	288370	1460200	351659	658548	480138	829497	485040	323086	396232	654482	348829	617166	616441	394503	404345	417313	209638	424364	395782	511354	500633	579771	290589	544726	392054	472063	587082	554243	621459
Q99PS8	HRG_RAT	Hrg	Histidine-rich glycoprotein	1	0.874875	0.972324	0.645377	0.959135	0.00519604	0.0793239	0.248909	0.39508	0.147275	0.523392	0.909972	0.907287	0.327151	6044.98	7010.33	2658.39	14949.7	7152	11159.4	2338.52	5835.62	1094	16009.5	8671.51	2958.71	3311.39	6196.73	10917.9	10892.5	4551.71	3024.32			7960.77	4309.82	2604.49	3022.29		9612.71			14371.9	7070.3	5988.67	1037.66
P18424	LCAT_RAT	Lcat	Phosphatidylcholine-sterol acyltransferase	1	0.792458	0.936351	0.573737	0.946667	0.00519604	0.0793239	0.000560508	0.0329299	0.236718	0.594367	0.918107	1.08524	1.80934	416691	173846	387475	131096	58720.8	20392.9	342093	25911.6	13495.1	265988	1130480	136291	22185.9	20004.1	259755	51778.6	227344	32590	22502.7	6601.53	186229	30543.2	28193	96079.8	156002	60238.4	133430	85403.6	95722	297689	124321	81208.7
Q6IMF3	K2C1_RAT	Krt1	Keratin, type II cytoskeletal 1	1	0.0175824	0.394725	0.194872	0.676923	0.00519604	0.0793239	0.286314	0.428559	0.446003	0.715463	7.07782	4.51351	0.672778	3900.99			116.879					2502.26					186.907				629.884	95.2445	520.15	2649.07		321.183		179.557				705.649	101.444	1825.8	62.4767
P46462	TERA_RAT	Vcp	Transitional endoplasmic reticulum ATPase	1	0.792458	0.936351	0.662005	0.959135	0.00551213	0.0793239	0.0740382	0.190153	0.0567304	0.332758	1.26232	0.734111	0.219228		156890		180181	3483.94	145728				167921	202863	312931			2228.67					219512				141832			278742	170250	190816	243198	160029	150470
Q5RKI1	IF4A2_RAT	Eif4a2	Eukaryotic initiation factor 4A-II	1	0.000666001	0.0747586	0.107892	0.572944	0.00551213	0.0793239	0.233039	0.375098	0.500292	0.743198	0.412549	0.395085	0.160105	72303	43759	92142.5	43022	19341	27526.1	48041.4	15936.2	7386.12	44518.7	81694.7	34402	16782.4	20334.7	46483.8	25530.3	49446.5	27457.8	4687.98		62436.9	26813.3	17668.5	30758.5	43190.6	26701.7	22867.9	22782.3	36117.4	53321.7	43369.3	19166.8
Q29RW1	MYH4_RAT	Myh4	Myosin-4	1	0.222222	0.830376	0.835664	1	0.00590521	0.0793239	0.0136379	0.082177	0.149389	0.526335	1.4755	1.1746	0.375259			427.146	740.262			350.138			2768.57		357.263		2453.06	146.445		1574.53	1361.7						1076.38		636.3			1024.6		213.7
Q9WTT6	GUAD_RAT	Gda	Guanine deaminase	1	0.427822	0.887645	0.231857	0.717473	0.00621601	0.0793239	0.0180402	0.0924837	0.828876	0.910447	1.21276	0.606618	0.377429				5177.43	9513.65	5054.92	3225.97		351.526	4315.02	4065.93	1274.62	1298.06	5723.52	4341.56	3890.52	2497.07	3712.94			1290.91	4759.03	4535.56	2687.7	680.327	3394.96		562.377	12691.8	1107.3	5116.28	597.108
Q9WTV1	CH3L1_RAT	Chi3l1	Chitinase-3-like protein 1	1	0.712787	0.919659	0.0010878	0.0837607	0.00684146	0.0793239	0.00137004	0.0411962	0.0112079	0.176699	1.07716	1.99464	2.09591	207470	151292	65496.1	173551	143892	144490	64469.2	136242	36991.3	262212	86450.2	143512	83081.1	178490	106026	89743	65231.6	108342	79572.5	57014.5	139178	193832	58376.1	61426	32170.1	221090	83579.5	144777	205468	198760	132387	214534
Q00495	CSF1R_RAT	Csf1r	Macrophage colony-stimulating factor 1 receptor	1	0.000999001	0.0747586	0.00466201	0.153846	0.00684146	0.0793239	0.0396499	0.139173	0.0140905	0.180028	1.70903	2.62457	2.1914	514.087		4654.19	689.908						648.505	1719.33				2558.54	243.04	4417.08				1470.14	1564.94		231.356		3783.31			109.917		3308.01
P38652	PGM1_RAT	Pgm1	Phosphoglucomutase-1	1	0.492258	0.887645	0.280963	0.776471	0.00684146	0.0793239	0.027842	0.113789	0.405894	0.681902	2.37738	0.195473	0.0360339			4122.84	7309.49	8899.74	12232.2					5090.68	703.423	10208.9	8057.52	9010.38	19167.1	2933.6	11473.9			11694.4	17711.9	9941.22	1924.37		7897.94		1976.42	10771.5	1806.55	18743.5	1356.14
P04764	ENOA_RAT	Eno1	Alpha-enolase	1	0.313187	0.857444	0.104895	0.572944	0.00684146	0.0793239	0.00472132	0.0606241	0.472628	0.732733	1.85827	0.467156	0.118803	10981.7	5775.05	5360.81	4990.02	4455.06	10151.4	8445.83	5500.38	7485.27	6225.23	6428.41	7950.27	6719.53	9787.92	5454.93	10706	9181.4	7179.19	9745.11		11261.3	5892.02	8561.75	4560.68	2662.09	4961.63	5164.5	7119.66	6782.99	8823.28	6870.1	5395.08
P08721	OSTP_RAT	Spp1	Osteopontin	1	0.21978	0.830376	0.798446	0.981069	0.00684146	0.0793239	0.297999	0.444633	0.480374	0.742251	0.711961	1.17686	0.694086			399.768	2085.32			75.5521										8751.87	683.579			973.047					1562.48			12814.8
P48500	TPIS_RAT	Tpi1	Triosephosphate isomerase	1	0.313187	0.857444	0.0498835	0.460923	0.00684146	0.0793239	0.0181032	0.0924837	0.60683	0.794207	2.26844	0.365664	0.141206	810.421	11175.6	9005.96	7550.93	9146.29	7612.01	4874.6	5000.44		14427.3	7387.63	3822.08		4783.66	11664.8	5865.26	6550.98	4698.79	343.51		4325.73	4747.24	4080.34	7546.57	4624.63	9712.26	335.594	4602.29	25472.3	11006.5	5395.3	4316.45
P42123	LDHB_RAT	Ldhb	L-lactate dehydrogenase B chain	1	0.492258	0.887645	0.0029526	0.13641	0.00684146	0.0793239	0.00108014	0.0411962	0.881791	0.945085	1.27856	0.511108	0.410669	19563200	17414800	19423700	15140400	10755900	13654200	17150400	19611800	12025800	14257700	17267500	18929800	15213100	14289900	15363800	12723600	23053400	16248700	15374600	24276900	17390700	17091300	15069500	14143900	26683000	19132300	17541900	17162100	13560300	14842000	14797600	13619700
Q6IG02	K22E_RAT	Krt2	Keratin, type II cytoskeletal 2 epidermal	1	0.030303	0.584051	0.666667	0.959135	0.00777458	0.0825397	0.110025	0.233989	0.471479	0.732733	8.7327	3.92277	1.88867	1432040	1033650	2130120	590438	181565	84361.9	1354350	106620	32091	1113120	1665410	576957	95937.6	110187	1327800	258860	975873	67167.2	134069	29613.8	959816	73699.8	139037	458640	766504	267570	649033	462682	341312	1130750	576520	360110
Q01129	PGS2_RAT	Dcn	Decorin	1	0.492258	0.887645	0.120591	0.608443	0.00789798	0.0825397	0.35784	0.502596	0.17863	0.570944	0.605639	0.501298	0.255798	3666.23			2116.72					85.278	7381.94	5301.49			576.6	2052.82	854.449	12953.2					872.583		1013.14	150.657	7077.69			4977.01	3719.21	257.394	308.003
P07483	FABPH_RAT	Fabp3	Fatty acid-binding protein, heart	1	0.755051	0.936351	0.682828	0.959135	0.00799201	0.0825397	0.0652737	0.175208	0.104037	0.469949	0.991329	1.03691	0.114474	94297.6	36674.7	24208.5	42753.8	232688	71431.8	102274	25920.5	80447.9	92683.1	45542	51093.3	48682.7	41251.5	77709.3	43415.4	59482.7	38222.2	30142.1	12883.1	33268.4	33547.3	43589.8	43248.3	58542.2	32996.7	35711.9	41711.7	48946.1	57826.2	56125.7	54857.9
P63029	TCTP_RAT	Tpt1	Translationally-controlled tumor protein	1	0.484848	0.887645	0.413586	0.8765	0.00799201	0.0825397	0.19562	0.339268	0.200149	0.570944	0.61091	0.799602	0.163261			2049.94	637.814		540.498	174.623						1182.98	1187.15	1208.16	962.296					1060.51	367.062	949.902								1040.12	2035.06
P61972	NTF2_RAT	Nutf2	Nuclear transport factor 2	1	0.638889	0.91357	0.530303	0.94125	0.00808081	0.0825397	0.0264405	0.110956	0.0269194	0.239215	0.903582	0.633087	0.0774318	662.19		2830.72		369.37	209.129		3131.81	1798.33	1910.2			2297.96	2516.95		8440.15	2180.97	1518.74			8166.97	8802.14	6969.18	390.334					2336.86	722.186		3158.55
P16617	PGK1_RAT	Pgk1	Phosphoglycerate kinase 1	1	0.21978	0.830376	0.151981	0.633881	0.00854701	0.0832885	0.00777747	0.0676928	0.550843	0.773048	2.76769	0.197406	0.125021	7140.45	13032.3	14755.3	6287.77	22948.5	14794.1	6222.61	9347.72		19828.8	10294.2	5256.75	11658.1	10366.4	9780.94	18277.2	41073.6	23296.9	2744.1		54955.6	14450.7	15213.6	9174.15	2275.86	7807.64	2348.74		10181.3	4127.44	6749.03	3165.98
Q4FZU2	K2C6A_RAT	Krt6a	Keratin, type II cytoskeletal 6A	1	0.0175824	0.394725	0.160528	0.633881	0.0089307	0.0832885	0.167476	0.3136	0.383067	0.660129	6.08378	1.51208	1.18225	1738.88		2674.72	869.831		864.714			1113.08					713.608		803.53					3893.67	614.688				1151.09			3369.6
P05065	ALDOA_RAT	Aldoa	Fructose-bisphosphate aldolase A	1	0.562188	0.895115	0.130381	0.608443	0.0089307	0.0832885	0.0383788	0.137695	0.600584	0.794207	1.94311	0.262804	0.0870943	247452	72411.5	46873.8	148873	895722	181755	395221	89309	242950	250206	228796	62850.4	91043.1	87838	94713.1	102488	82821.7	76173.5	23966.6	19109.3	60541.1	16607.3	15030.1	73568.2	89377.5	72747.7	29446	42137.4	271910	56672.7	212835	84996.4
Q6IG05	K2C75_RAT	Krt75	Keratin, type II cytoskeletal 75	1	0.00749251	0.25878	0.234499	0.717473	0.0089307	0.0832885	0.464559	0.595123	0.954515	0.978291	6.05164	2.63702	1.27819	39032.2	36824.3	31814.4	27993.1	37945.9	39523.8	26856	23454.1	23644.6	26885.3	30697.3	35807	46814.1	38773.5	32526.8	54640.3	36905.4	52470.4	31827.5	20886.5	35786.3	38729.7	46666.4	18778.2	14726.1	19745.8	41636.1	24442	18097.3	32623.7	27879.1	18132.2
O35077	GPDA_RAT	Gpd1	Glycerol-3-phosphate dehydrogenase [NAD(+)], cytoplasmic	1	0.5338	0.895115	0.344988	0.817357	0.00932401	0.0851064	0.178676	0.327954	0.0708545	0.385115	0.596265	0.589758	0.226127	208086	182620	175965	346219	269576	230794	386554	291265	396248	268736	235800	197761	199509	214107	225824	263435	199737	183149	186001	71136.5	277126	91010.2	116686	195105	295062	176444	197401	161736	303752	190423	274398	174841
P62632	EF1A2_RAT	Eef1a2	Elongation factor 1-alpha 2	1	0.792458	0.936351	0.662005	0.959135	0.0111065	0.0961538	0.189012	0.333968	0.0153719	0.180028	0.778151	1.71191	0.202721	178154	246826	176907	152566	247692	222375	342039	358619	287216	183582	238623	312685	302704	235163	311232	282151	198576	234466	406790	322386	235824	345156	433875	407463	285876	242373	428717	317200	330972	362957	239071	351218
Q99J86	ATRN_RAT	Atrn	Attractin	1	0.041958	0.588724	0.278632	0.776471	0.0114962	0.0961538	0.88692	0.91616	0.000164841	0.0253855	0.670348	1.12885	1.37411	320162	258525	221544	161414	255719	264317	55760.2	107278	148274	93467.2	80090.2	73787.4	128393	93534.4	87488.1	159235	132407	398402	281848	223115	346548	487720	435272	201530	76399.5	62279.7	89134.6	95293.2	78396.4	88019.9	105927	85763.8
P50430	ARSB_RAT	Arsb	Arylsulfatase B	1	0.21978	0.830376	0.0206682	0.318291	0.0114962	0.0961538	0.0270789	0.111641	0.0360213	0.27261	1.25791	1.40175	1.31911	2650540	2878740	2057440	2295820	3269090	3029310	3094580	3016660	3517240	2118550	2870190	3118940	3815620	3558480	3422310	3997200	3100260	3607190	4481360	3564590	2962370	3223590	4341130	4125840	3507410	2848310	4282390	3219960	3264030	3759360	3449350	2980810
Q9QYC6	GPR37_RAT	Gpr37	Prosaposin receptor GPR37	1	0.957792	0.988618	1	1	0.0114962	0.0961538	0.184212	0.327954	0.0782549	0.420393	0.907825	1.0027	0.606838	94610.6	98272	65493.4	93402.9	239514	93900.5	188589	141708	176068	163980	83696.6	117342	139285	96434.2	141433	138565	100250	116724	104169	63158.7	91422.9	112678	145094	106867	99191	90545.2	109204	111888	101857	149629	101502	159215
P16290	PGAM2_RAT	Pgam2	Phosphoglycerate mutase 2	1	0.874875	0.972324	0.832945	1	0.011655	0.0961538	0.0994181	0.218962	0.28265	0.604982	1.4019	0.939588	0.0760821				252.318	686.011				703.361							2497.41	1922.29	1021.39			1624.47	2993.75							1027.93		617.312
O88600	HSP74_RAT	Hspa4	Heat shock 70 kDa protein 4	1	0.313187	0.857444	0.530303	0.94125	0.0121212	0.0981132	0.0188644	0.0943222	0.273705	0.604982	1.1328	0.729163	0.00580025	8567.91	8729.45	8357.26	13078.5	23153.1	13002.6	8913.62	4874.7	5782.58	20395.2	15576.5	7000.27	3189.7	6435.17	11211.2	12920.4	16221.1	9630.74	1799.79		14766.4	18356.6	7241.53	7592.18	16002.4	13514.2	3571.6	5102.03	26739.7	7264.1	12674.2	5297.4
P43145	ADML_RAT	Adm	Pro-adrenomedullin	1	1	1	0.694328	0.959135	0.0132716	0.101643	0.0779192	0.19394	0.652557	0.828245	0.970006	1.28018	1.55547	1637.65	6944.8	4322.06	11360.1	14633.3	22494.2	2579.04			14893.6	7822.35	4912.05	5115.62	7757.51	6983.99	9744.74	14206	16680.8			9750.16	12119.3	6327.62	11273.5	10225.6	20681.4	838.583	3179.98	21669.4	1558.05	11528.8	2281.4
Q6IFW6	K1C10_RAT	Krt10	Keratin, type I cytoskeletal 10	1	0.0726773	0.687391	0.130381	0.608443	0.0132716	0.101643	0.121157	0.246808	0.668004	0.84092	5.25085	1.76984	1.1272	10361.1	11832.2	12600.6	7450.9	34262.2	10930.7	5726.87	4987.03	30442.7	7390.24	11301.2	10650.2	16542.3	7445.63	6277.87	11772.8	17089.8	13785.2	31114.1	20243.9	20077.2	22260.3	17026.6	22342.8	13980.5	14607.4	14157.4	16957.9	10223	18367.1	12557.9	19362
P02625	PRVA_RAT	Pvalb	Parvalbumin alpha	1	0.662005	0.919659	0.130381	0.608443	0.0135747	0.101643	0.25494	0.398078	0.829649	0.910447	0.821681	0.103777	0.0297665	18325.4	9090.33	20974.1	18192.6	15602.6	16760	12069.4	4368.2	8246.66	19366.4	17405.2	7188.33	3995.05	11354.8	14489.2	15214.3	4720.43	6581.81			14914	7528.92	4954.03	7211.34	8487.76	13740.3	1068.82	6329.07	32520.4	7566.62	5850.01	2000.49
P09812	PYGM_RAT	Pygm	Glycogen phosphorylase, muscle form	1	0.688911	0.919659	0.0400932	0.441026	0.0141917	0.101643	0.0631892	0.172917	0.351653	0.660129	0.96322	0.15273	0.113869	1242.71	1038.12	4414.15	93.5773	11854.8	10673.1		9899.23	8859.6	13274.3			7836.47	5603.46		7050.41	875.711	10099.6			4493.98	38876	9365.41					6897.15	3455.46	208.644	940.464
P01836	KACA_RAT	Ig κ chain	Ig kappa chain C region, A allele	1	0.635365	0.91357	0.878477	1	0.0146896	0.101643	0.0679545	0.178428	0.0430664	0.29917	1.06416	0.963034	1.59013	896.968		784.678			552.446			849.362				359.874	528.48		1035.9	1587.39	501.531			2439.05	11149.9	1683.12					899.596	703.579		70.4919
P08592	A4_RAT	App	Amyloid-beta precursor protein	1	0.00024975	0.0560689	0.0001554	0.0478632	0.0146896	0.101643	0.427878	0.568087	0.103604	0.469949	2.74994	3.61597	2.02791	9875.79	11407.6	23421.4	1498.65			3467.64			1103.16	10468.4	6509.32		3195.11	5467.01	1439.57	19119.3				5173.81			954.156	1325.97		7817.78	5731.98	1741.56	16623.6	6368.57	3957.29
P0DP30	CALM2_RAT	Calm2	Calmodulin-2	1	0.957792	0.988618	0.778866	0.981069	0.0146896	0.101643	0.00211611	0.04219	0.213927	0.586124	1.25007	1.33672	0.0973721			2742.22	289.91	509.079	5871.41		1294.49	3988.45				1596.1				3226.04	6949.62				47627.9	10794.4			556.189		9545.56				620.104
P14141	CAH3_RAT	Ca3	Carbonic anhydrase 3	1	0.562188	0.895115	1	1	0.0146896	0.101643	0.01695	0.0922341	0.524139	0.760666	1.95136	0.957617	0.0532794	23651.7	9495.42	18035.9		5266.77	29950.2	1482.38	56362.3	31860.4		56.8134		37645.4	24345		22249	21623.7	45750	288.017	5374.19	23701	181598	49495.6		7339.19		5353.34	35709	12092.6			4512.07
P00564	KCRM_RAT	Ckm	Creatine kinase M-type	1	0.514872	0.895115	0.0281274	0.371282	0.0146896	0.101643	0.026776	0.111369	0.846829	0.923236	2.29517	0.121068	0.059575	40647.9	21312	11382.5	324.67		29579.9	1058.98	38026.2	10983.5				36546.6	27492.7		7799.18	19456.7	36623.4	387.841	45236.9	20391	88815.1	66777.2		2640.06	3535.09		18008.5	28501.9		2521.77
Q9WUH4	FHL1_RAT	Fhl1	Four and a half LIM domains protein 1	1	0.455944	0.887645	0.0938617	0.572944	0.0152201	0.102022	0.0632055	0.172917	0.103637	0.469949	0.855249	0.0952012	0.0467991	1212.25					3324.72		14828.3	5048.91		602.064	684.853	6215.07	2365.07		3639.86	3929.86	3964.37			5990.98	62717.6	12468.7		521.26		2166.39	3309.41	1901.08	994.887	500.853	326.371
P05197	EF2_RAT	Eef2	Elongation factor 2	1	0.954645	0.988618	0.280963	0.776471	0.0152201	0.102022	0.00992363	0.0764608	0.204816	0.570944	0.737075	0.703656	0.179632						1517.94								614.29						1483.85					138.061				7523.75	865.167	181.403	437.337
Q63610	TPM3_RAT	Tpm3	Tropomyosin alpha-3 chain	1	0.427822	0.887645	1	1	0.0172119	0.113598	0.14313	0.276836	0.0545149	0.332758	1.15576	1.04388	0.154824			7217.56		495.255		2282.84	1293.03	111.764	1296.51	2543.16	3815.12		77.5	2481.26	840.159	499.13				3190.09			1786		94.0175			31341.1	2304.07	1934.22	2980.08
P15943	APLP2_RAT	Aplp2	Amyloid beta precursor like protein 2	1	0.367632	0.868773	0.0649573	0.526496	0.0185434	0.115291	0.0115316	0.082177	0.154321	0.533054	1.18262	1.64506	0.479966	13862.4	17280.6	8203.14	14251.8	23580.6	14023.8	21392.5	25333	26317.8	23094.4	16144.7	20788	18302.3	14581.6	22169.1	14853.5	15616	19623	14294.1	13003.5	5228.58	15353.6	14066.4	12611	3483.57	18998.2	14402.4	14355.2	11808.4	12576.4	12546.9	10212.2
P02091	HBB1_RAT	Hbb	Hemoglobin subunit beta-1	1	0.712787	0.919659	0.645377	0.959135	0.0185434	0.115291	0.102395	0.22076	0.219593	0.588355	1.18064	0.688295	0.309976	40251.7	26488.4	31973.1	44877.6	56592	38932.7	50848.6	53645.8	21916.8	45853.5	61134.6	47549.8	47521.4	37883.6	62357.6	37000.8	33409.7	21406.6	13328.4	30716.9	11591.4	42487.2	30663.4	45920.4	34683.3	36706.7	34952.4	28079.1	45616.8	51214.4	39967.2	36903.3
P05964	S10A6_RAT	S100a6	Protein S100-A6	1	0.792458	0.936351	0.694328	0.959135	0.0185434	0.115291	0.0795914	0.19415	0.786948	0.899205	0.952332	0.635337	0.469107	510054	737855	594306	602282	839716	493512	623471	685886	661328	549857	778438	557177	582114	598269	767386	614396	464250	660790	1015590	674156	576929	911212	1033630	790171	456936	560369	710936	585499	511701	658902	537413	663052
P04642	LDHA_RAT	Ldha	L-lactate dehydrogenase A chain	1	0.712787	0.919659	0.00699301	0.201923	0.0185434	0.115291	0.023309	0.104335	0.858168	0.928509	1.52735	0.160181	0.0944792	32934	16230.8	13659.4	28574.9	61277.8	26861.6	23966.3	13347.3	47003.5	16962.8	25278.4	24944.4	13811.4	19535.3	24098.6	27923.7	8539.84	10203	21793.3	7962.59	30331.7	9264.85	20040.8	22282.9	16996.2	7002.22	23386.4	20704.8	26586.5	27413.7	17538.2	19839.5
P28576	PDGFA_RAT	Pdgfa	Platelet-derived growth factor subunit A	1	0.571429	0.905526	-	-	0.01998	0.122449	0.102887	0.220808	-	-	0.757518	5.19845	0.418564	6761.27	12505.7	4384.01	7302.95	3363.29	4295.53	5792.51	2978.64	6219.11	4319.37	5569.76	1489.11	6074.12	5549.92	8148.75	6788.83	2755.92	11059.3	6330.73	4784.02	8618.21	8369.48	8552.24	4265.72		3056.46	7393.83	5870.98	2232.67	2487.28	5853.62	4432.01
P11348	DHPR_RAT	Qdpr	Dihydropteridine reductase	1	0.147103	0.777049	0.778866	0.981069	0.0205128	0.123148	0.00579734	0.0629385	0.143017	0.516744	1.99441	0.867343	0.147845	15651.6	26917.9	20553.9	16935.8	24534.2	28283.5	24535.6	34357	52686.1	29548.4	35683	51487	46673.6	35982.6	33198.2	38340.2	52836.5	58317.7	34798.7	26234.3	28094	50030.5	60166.1	33438.3	29019.3	29463.1	41872.5	32657.7	35905.4	28972.9	32934.2	23849.9
Q5XFX0	TAGL2_RAT	Tagln2	Transgelin-2	1	0.427822	0.887645	0.228438	0.717473	0.0206682	0.123148	0.00723683	0.0641757	0.135335	0.516744	1.50617	2.08857	0.309794	1632.9	5439.2	1304.43	2798.75	4132.05	3243.22	6448.59	3889.11	4696.01	3202.94	4614.29	15494.4	5598.59	3047.67	4362.98	5237.17	877.034		1022.86		2572.21	1627.25	2115.14	583.586	3681.06		838.555	1644.48	2190.85	3416.35	2082.16	3814.27
P62630	EF1A1_RAT	Eef1a1	Elongation factor 1-alpha 1	1	0.21978	0.830376	0.778866	0.981069	0.0220182	0.129395	0.222438	0.36942	0.0861092	0.434023	1.19088	1.45778	0.17924				1135.42	2452.8		483.845																	292.42					2199.94
P23593	APOD_RAT	Apod	Apolipoprotein D	1	0.010989	0.308379	0.95913	1	0.0232306	0.131131	0.000291953	0.0274436	0.0159765	0.180028	0.678955	1.02988	1.22683	216649	113721	4937.76	47988.8	234072	99340.4	33868.2	89701	70350.8	93833.9	98041.2	86513	118067	83082	113084	105943	807187	75994.8	64033.3	48260	89999.7	17674.7	65482.5	62441.9	170010	74841.2	92087.2	1058370	74831.6	98946.7	102534	96626.8
O88989	MDHC_RAT	Mdh1	Malate dehydrogenase, cytoplasmic	1	0.367632	0.868773	0.278632	0.776471	0.0232306	0.131131	0.00602603	0.0629385	0.661016	0.834397	1.6627	0.598282	0.262211	11635.2	16266.3	15193.5	12706.1	38492.6	12888.7	7025.22	14045.1	14791.7	10354.9	16613.5	17196.1	14725.6	14340.2	12684.1	12898.8	11952.4	13958.5	18378.3	17266.5	13061.9	13582.7	14735.1	13952.6	12726.8	16332.6	14647	16576.5	14426.4	15784.2	13690	12305.9
P07943	ALDR_RAT	Akr1b1	Aldo-keto reductase family 1 member B1	1	0.367632	0.868773	0.955089	1	0.0232306	0.131131	0.00174196	0.0411962	0.684502	0.854702	1.44798	0.874186	0.196393	21259.5	22930.8	11525.2	19725.2	52230.9	16011.2	41350.8	16525.3	17570.1	22545.3	25910.7	23346.1	20274.3	24000.6	29074.9	21340.7	21649.8	16825.2	37651.3	21313	18492.3	30803.8	38533.3	28578.4	17766.1	21809.9	26588.2	22329.5	22509.7	35361.1	20190.7	35667.6
Q6IFU8	K1C17_RAT	Krt17	Keratin, type I cytoskeletal 17	1	0.503497	0.895115	0.267677	0.776471	0.0273961	0.145882	0.884324	0.91616	0.36399	0.660129	5.27778	1.87422	0.719385	15373.7	19736.2	9941.37	25710.9	68535.9	23635.6	39888.8	16126.1	26094.7	52210.4	46119.6	27157.2	13911.1	25866	44422.3	23971	19341.1	30304.2	63649.4	35656.8	16765.4	24239.7	50403.1	39759.8	5194.84	31199.3	58191.2	43904.9	24508.5	57264	15729.2	27595.2
Q8VIF7	SBP1_RAT	Selenbp1	Methanethiol oxidase	1	0.562188	0.895115	0.95913	1	0.0279287	0.145882	0.208412	0.356196	0.639043	0.817834	1.29048	1.08319	0.594984	7325.59	24703.6	18975.2	17592.5	48746.1	22308	29944.5	32854.9	25375.5	24964.9	28159.4	24616.3	20969.3	23422	29606.3	22477.8	12886.7	17774.7	41363.7	18455.3	17921.2	31276.2	35086.8	29357.1	12562.2	17736.5	33792.7	30612.2	23392.3	36908.9	16654.5	37151.5
P27682	7B2_RAT	Scg5	Neuroendocrine protein 7B2	1	0.21978	0.830376	0.130381	0.608443	0.0288056	0.145882	0.0066915	0.0641757	0.0158823	0.180028	0.826755	1.26692	0.771656	18801	14018.9	4034.46	13903.6	72920.5	24848	14129.2	16583.1	11755.3	27387.5	14028.9	10466.8	6332.55	11954.6	9578.18	3590.96	8882.52	5502.9	4720.03		5067.23	3354.46	6350.97	6715.46	5298.72	5640.76	8434.51	2479.69	14688.4	8465.53	11662.4	10890.6
P01946	HBA_RAT	Hba1	Hemoglobin subunit alpha-1/2	1	0.635365	0.91357	0.573737	0.946667	0.0288056	0.145882	0.150971	0.289618	0.189093	0.570944	1.14777	0.752287	0.307602	11296.8	16516.8	8733.67	5617.39	34756.2	10448.6	17811.6	21750.3	13675.6	32527.8	10649.2	11438.1	18121.2	11112.8	14631.2	9093.02	5166.2	14810.8	17483.7	5154.37		10725.5	5160.54	10390.1		8490.65	12134.9	15985.9	8010.54	14233.5	9696.1	13814.6
P35859	ALS_RAT	Igfals	Insulin-like growth factor-binding protein complex acid labile subunit	1	0.712787	0.919659	0.0498835	0.460923	0.0288056	0.145882	0.0130333	0.082177	0.257474	0.604982	1.17142	0.722444	0.472943	766888	695044	536269	481022	1770050	738580	993713	580728	607022	995413	696431	479696	479853	437615	614723	494520	464864	606924	673419	565481	474748	623801	634532	717298	400734	509959	650246	388055	558868	653494	631526	543895
P51886	LUM_RAT	Lum	Lumican	1	0.0934066	0.687391	0.0018648	0.107692	0.0288056	0.145882	0.0170731	0.0922341	0.554518	0.773048	0.72507	0.625254	0.711769	8163.59	22750.4	2508.73	18368.8	39000.1	12920	33338.1	37056.2	28232	27989.3	35355	17915.4	22134.6	33810.6	28961.2	17293	4062.42	13574.2	35068.3	6924.16	5152.33	20714	20182.8	28261.6	4431.22	15188.1	22231.5	31765.8	16031.6	25029.2	16508.4	34831.5
P05371	CLUS_RAT	Clu	Clusterin	1	0.427822	0.887645	0.573737	0.946667	0.0288056	0.145882	0.000158	0.0261154	0.768558	0.897558	0.805615	0.858491	2.00071	127742	152502	113719	110072	537236	147499	164079	122500	111646	332329	195327	142686	85220	112294	164906	106200	87414.1	93042.8	148829	108464	70344.9	136465	145672	142128	113272	105683	158637	130502	97871.9	134308	81665.5	158115
P47942	DPYL2_RAT	Dpysl2	Dihydropyrimidinase-related protein 2	1	0.93986	0.988618	0.662338	0.959135	0.0289044	0.145882	0.211467	0.357515	0.282727	0.604982	0.796763	0.955039	0.419306	11673	1097.48		2611.29	30994.3	9043.26	15730	3104.52	10863.2	16277.8	11134.2	9666.65	5157.09	8039.94	6795.3	6869.38	3476.5	3858.61	3243.47		5487.32	6835.89	3713.44	4224.11	9659.31	2367.8	4336.86	4665.16	10177.1	5644.13	7038.87	10149.3
P01150	TRH_RAT	Trh	Pro-thyrotropin-releasing hormone	1	-	-	0.393939	0.85446	0.0289044	0.145882	0.0591614	0.166502	0.90746	0.949515	0.501123	1.10234	3.60714	17992.9	37073	16341.9	19856.9	76029.1	93414.7	63071.5	44357.8	69102.3	64100.1	46182.9	35236	42810.8	30890.4	50115.1	60164.6	23966.9	32871.9	27391.5	6790.66	25300.2	22718	50769	51120.6	20333.1	20303.7	53854.3	33494.8	37699.7	42754.1	42129.3	59931.9
Q64119	MYL6_RAT	Myl6	Myosin light polypeptide 6	1	0.588745	0.91357	0.101399	0.572944	0.029304	0.146179	0.219892	0.366486	0.0212462	0.218128	2.61277	4.00436	0.233262	242596	29496.2	16036.2	193409	30157.8	61869.7	48377	16997.5	366995	20364.9	83694.4	6333.53	29881.9	65953.1	1486.93	145586	54343.1	41095.1	791.896	248.793	50835.9	642.546	5449.77	20290.6	1000.48	11468	4457.97	32912.1	390555	16557.6	33574.1	38097
Q63716	PRDX1_RAT	Prdx1	Peroxiredoxin-1	1	0.712787	0.919659	0.505361	0.930187	0.0314685	0.153409	0.382549	0.527266	0.0824314	0.433194	0.93662	2.04323	0.426374	128919	259152	535501	60099.5	20934.8	570.825	250299	9420.3	6023.53	89761.8	390669	55358.2	17622.5	5386.39	252542	41506.9	191031		40761.8		230783		35183.3	106569	138796	32622.4	273237	153492	32941.2	408868	73708.3	83775.2
P04905	GSTM1_RAT	Gstm1	Glutathione S-transferase Mu 1	1	0.492258	0.887645	0.694328	0.959135	0.0314685	0.153409	0.0213884	0.101281	0.967387	0.982017	1.72437	1.34236	0.433998	261101	44957.7	36224.8	233746	24754	86821.9	50264.9	44018.5	279028	32763	74140	17717.1	39328.6	93139.3	7035.83	160139	59609.7	73130.6	5875.81	1785.75	87557.1	49437.5	11734.7	29685.4	16594.1	24898.4	3732.94	40525.1	395337	22517.3	52437.9	52763.5
P20762	IGG2C_RAT	Ig γ chain	Ig gamma-2C chain C region	1	0.313187	0.857444	0.0281274	0.371282	0.035463	0.165844	0.134795	0.265078	0.0140905	0.180028	0.697847	0.375969	0.548803	30223.4	8722.68	5186.39	21212.9	70318.8	11244	5351.53	18776.1	13715.8	31943.4	31532	10196.3	12670.9	15249.8	9853.1	20492.2	23625.2	11963.4	10197.2	12980.6	11373.3	9916.37	9638.28	7582.28	6746.37	10627.9	15920.5	35495.2	6171.23	8989.85	11656.3	6977.13
Q08420	SODE_RAT	Sod3	Extracellular superoxide dismutase [Cu-Zn]	1	0.427822	0.887645	0.0498835	0.460923	0.035463	0.165844	0.518793	0.638306	0.105789	0.469949	0.876631	1.24829	1.26437	11815.3	2770.4		7797	13888.9	6114.72	7874.06	7106.04	8869.82	5749.85	7535.91	7869.6	7079.06	6321.12	7833.27	9081.65	14145.3	7554.23	7783.98	6827.55	6358.67	7316.31	9385.22	4957.91	7980.31	2447.49	7563.71	9975.94	6698.52	7613.58	5136.11	5412.41
Q6P6V0	G6PI_RAT	Gpi	Glucose-6-phosphate isomerase	1	0.367632	0.868773	0.194872	0.676923	0.035463	0.165844	0.00689989	0.0641757	0.733194	0.882124	2.04108	0.48063	0.166487	5698.26	4931.45	4441.05	4171.24	8169.47	6417.53		3474.11	7456.64	5167.37	6818.93	5441.83	4326.96	4894.99	6111.98	8703.54	5145.4	5413.34	2396.72	4660.31	4672.3	7753.86	5385.36	4900.05	3203.2	4423.15	6342.87	4872.57	4874.11	10711	7699.49	2852.75
Q9R063	PRDX5_RAT	Prdx5	Peroxiredoxin-5, mitochondrial	1	0.492258	0.887645	0.228438	0.717473	0.0359523	0.165844	0.00163409	0.0411962	0.0937742	0.451289	1.22891	1.48389	0.131551	286.029	1366.24		835.896		2025.58	619.709		718.315		613.366		475.611	803.441	444.852	1067.19	931.418	944.405	1169.67		1863.3	1746.59	1827.85	650.853	1859.52	515.24	1184.6	1571.47	1399.55	1470.35	167.456	329.246
P41562	IDHC_RAT	Idh1	Isocitrate dehydrogenase [NADP] cytoplasmic	1	0.455944	0.887645	0.107892	0.572944	0.0359523	0.165844	0.00184068	0.0411962	0.260487	0.604982	1.12219	1.83567	0.354212	20844.1	23019.7	14437.9	19290.4	19390.3	23093.4	9535.98	27449	18399.5	12944.2	26906	19323.8	16580.7	21413.4	17341	11065.1	18451.8	18048	27303.6	26298.6	23174	27748.9	25769.1	19116.6	14086.3	23029.8	22688.8	21674	21612.9	27521.7	13072.9	18566.7
Q5XIF6	TBA4A_RAT	Tuba4a	Tubulin alpha-4A chain	1	0.874875	0.972324	0.949717	1	0.0379176	0.171228	0.562035	0.665853	0.0442762	0.29917	0.94471	1.17435	0.342224	75613.1	14072.6	30278.3	70551.8	62980.8	78513.1	50933.7	47813.1	12564.9	78878.5	72787.4	36513.7	43234.8	55886.5	67388.1	84189.1	98445.9	68762.4	5739.13		32955.1	50318.4	49393.6	43619	7926.32	71992	5631.82	35218.4	76145.7	35611.6	72753.7	38291
P68255	1433T_RAT	Ywhaq	14-3-3 protein theta	1	0.492258	0.887645	1	1	0.0379176	0.171228	0.00827395	0.0688377	0.7803	0.899205	1.5063	0.932602	0.246804	4816.93	6043.68	6439.98	1608.88	5683.5	24032.2		4628.14	9282.12		2744.44	2015.91	42679.2	7223.38	5763.9	60438.8	13652.6	12002.4	2428.48	5887.35	35780.2	20963.2	43291.4	5452.3	6438.08	11047.4	11125.6	4993.09	9646.77	8371.13	32017.3	6838.34
P97697	IMPA1_RAT	Impa1	Inositol monophosphatase 1	1	1	1	0.114286	0.6	0.0400932	0.175945	0.0815587	0.197591	0.358628	0.660129	1.21094	0.682207	0.192526		1186.73		1633.93	4061.88	2452.2		2009.69	666.87	4743.85		2854.95	2972.8	1673.64	752.093	7087.43	7389.46				3966.73	1085.89	1157.24	1061.42		2037.68	507.023	856.694	5243.96	675.635	4577.41	2367.5
Q66HG4	GALM_RAT	Galm	Galactose mutarotase	1	0.181019	0.829973	0.730769	0.959135	0.0400932	0.175945	0.0739115	0.190153	0.696694	0.860622	1.19157	1.07613	0.631422			2633.38	606.197			1249.51	1880.35	1078.01	2584.57		2808.56	3012.98	4031.66	2709.62	2290.94		1901.95			802.295	1329.42		1265.26				2295.89		1935.75		783.623
O35264	PA1B2_RAT	Pafah1b2	Platelet-activating factor acetylhydrolase IB subunit alpha2	1	0.678655	0.919659	0.181152	0.676923	0.042624	0.175945	0.158423	0.301311	0.489422	0.743198	1.2406	1.56156	0.562976	31177.6	1287.14		23262.5	1283.42	13285.9	9154.48		69716	3531.88	6748.7	4905.39	2652.11	12681.5	22.5314	24379.1	6471.76	2422.27			6431.27			889.396		1727.86		4922.13	73706.6	273.003	9775.23	4421
Q9Z339	GSTO1_RAT	Gsto1	Glutathione S-transferase omega-1	1	0.792458	0.936351	0.189277	0.676923	0.0430893	0.175945	0.0027061	0.0448927	0.362304	0.660129	1.57775	1.4532	0.161521				1958.2		4293.38	3521.24			8984.65	4925.29	2051.02	254.901		2593.56	4301.16	3315.17	3527.44				2694.72		2800.31		3743.43			6580.24		2667.45
Q62632	FSTL1_RAT	Fstl1	Follistatin-related protein 1	1	0.635365	0.91357	0.720901	0.959135	0.0432571	0.175945	0.781206	0.844061	0.0571645	0.332758	0.927401	0.941823	1.16019	15302	19107.3	17904	11502.9	19976.5	20415	15655.9	10184.6	10984.2	14350.9	17872.2	20737.3	10617.9	16237.1	9405.98	11979.7	11780.6	16766.9	29046.5	19696.4	16355.5	26475.2	17917.7	27010.7	18693	10341.8	21921.2	15566.5	14192.7	20059.3	7363.03	15431.6
O88767	PARK7_RAT	Park7	Parkinson disease protein 7 homolog	1	0.492258	0.887645	0.694328	0.959135	0.0432571	0.175945	0.0246405	0.104824	0.236718	0.594367	1.84083	0.651554	0.178003	69635.6	95307.1	67763.5	108688	111822	128366	54713.8	29619.9	50454.5	117354	93272	129685	102681	101160	59497.2	63703	56277.4	90346.1	88859	106046	139810	150958	117870	77594.1	41178.2	84986.2	71032.7	110470	59600.3	157711	135585	44525.3
P00762	TRY1_RAT	Prss1	Serine protease 1	1	0.180569	0.829973	0.0379176	0.437949	0.0432571	0.175945	0.800382	0.851085	0.537474	0.767365	1.5248	2.44961	1.68513	92441.4	124160	58428.7	89156.7	90504.9	101049	111698	142655	179284	80000.3	81156.5	93045.6	94782.1	83717.1	99678.9	166566	125167	146314	90829.5	49810	91370.1	137222	173986	71452.9	76607.2	65909.1	143775	88569.4	107206	115107	86827.8	90979.1
P39069	KAD1_RAT	Ak1	Adenylate kinase isoenzyme 1	1	0.562188	0.895115	0.160528	0.633881	0.0432571	0.175945	0.0475963	0.146211	0.804141	0.90613	1.62143	0.286913	0.0914864	67841.1	62372.7	62937.1	58048.7	53187.3	60015.2	71649.5	102831	73087.6	72504.1	76072.9	86203.4	84125.8	85963.8	76108.9	51823.7	81013.9	98236.2	114138	80509.7	83477.7	120611	101648	66845	65058.6	81616.8	91799.2	104860	51208.4	88152.2	58368.1	76559.5
P08010	GSTM2_RAT	Gstm2	Glutathione S-transferase Mu 2	1	0.492258	0.887645	0.95913	1	0.0432571	0.175945	0.0764845	0.19394	0.90841	0.949515	1.05883	1.38704	0.400005	19822	36853	20377.1	19762.7	20142.4	26984.3	22110.1	21484.3	36025	17341.8		22729.6	33049.1	23833.2	25291.7	34416.4	14927.3	32217.3	15416.7	5945.91	23679.4	21004.4	6879.88	14402.1	8901.49	16902.4	14355.8	9923.29	16909.5	17224.4	21713.7	15449.4
P07335	KCRB_RAT	Ckb	Creatine kinase B-type	1	0.147103	0.777049	0.382284	0.842308	0.0432571	0.175945	0.00273876	0.0448927	0.929974	0.963336	1.50104	0.866623	0.561173		7684.67		3826.47	9734.22	8033.38	7623.9	2454.03	8593.65	4964.03		6065.19	4360.35	4669.92	12958.6	8732.59	3919.68	6183.81	5697.82	434.948	2207	9381.84	13277.7	5467.63			4208.56	2654.16	5028.85	9271.37	4919.04	6088.04
O35763	MOES_RAT	Msn	Moesin	1	0.874875	0.972324	0.490842	0.930187	0.0434736	0.175945	0.0995955	0.218962	0.297599	0.616551	1.17813	1.2013	0.501121	4883.49	7106.57	1092.82	4631.61	1755.11	567.698	2371.25	2981.69	7524.93		1935.78	7917.91	641.622			7508.71	4756.01	6598.73	5842.75	227.134		10914.6	13480.6	6919.96	5865.21	5446.28	9425.36	8297.25	6304.43	4727.76	1978.14	3118.51
P01835	KACB_RAT	Ig κ chain	Ig kappa chain C region, B allele	-	0.0357143	0.588724	-	-	0.0444444	0.178193	0.0221844	0.102439	-	-	65.0608	-	1.95894	285599	178106	213712	176491	398919	170973	312917	178140	233096	178615	188725	171930	262560	241284	220858	244280	146868	200524	263143	143978	155017	149405	305917	343695	233507	194160	314383	229558	248386	190902	245233	338638
P09606	GLNA_RAT	Glul	Glutamine synthetase	1	0.688911	0.919659	0.234266	0.717473	0.0464007	0.184314	0.0143665	0.0854715	0.560103	0.774754	0.955655	2.30763	0.231389	498795	283754	315749		991105			254829	14928.4		461633	274488	357671	364949	14294.9	379883	6088.31	291065		223877	3054.23	246753	431398	496761		254544		5692.48	393177		385485	11213.8
P62959	HINT1_RAT	Hint1	Adenosine 5'-monophosphoramidase HINT1	1	0.874875	0.972324	0.851815	1	0.0495505	0.190599	0.0178922	0.0924837	0.263713	0.604982	1.06132	1.09753	0.24383	31908.3	35687.6	33836.3	36853.2	64485.9	37372	42506.6	35972.2	49873.8	46070.3	49791.8	30261.2	32880	35653.1	42831.6	45155.2	42943.5	33647.6	37007.8	19998.1	43971.7	58636	43710.6	52648.7	34481.9	31824	40664.3	39296.1	40883.2	61239.6	32174.8	53738.1
Q6IFU7	K1C42_RAT	Krt42	Keratin, type I cytoskeletal 42	1	0.555556	0.895115	0.393939	0.85446	0.0498835	0.190599	0.845999	0.885567	0.814909	0.907381	0.971826	0.665363	1.06979	35986	51342.9	26178.2	39018.9	109896	59290	58390.2	66615.2	93008	96529.8	54887.5	48917	57598.4	43258.5	58522.5	63510.2	35259.7	44254.7	47994.1	23664.1	34605.9	42088.1	39032.1	58443	22801.2	44631.2	60552	41593.3	52943.9	53880.2	59666.6	66714.1
Q9R0J8	LGMN_RAT	Lgmn	Legumain	1	0.712787	0.919659	0.014763	0.296544	0.0524259	0.190599	0.00156963	0.0411962	0.000155753	0.0253855	1.0777	1.63049	1.69448	309696	483812	364047	299349	274669	320384	255585	410942	330949	308497	374254	306330	330541	315204	278390	355893	348792	357283	337363	315706	311303	275589	305592	200248	293067	350958	506892	317352	222675	247255	259695	251664
Q9EQV6	TPP1_RAT	Tpp1	Tripeptidyl-peptidase 1	1	0.954645	0.988618	0.0018648	0.107692	0.0524259	0.190599	0.00108014	0.0411962	0.0905182	0.449307	0.918123	2.019	1.71468	4725210	3408120	8009230	2070720	486517	62871.1	5355370	149327	9386.4	3870790	5456330	2073970	61591	172997	4028460	313152	1334890	30161.3	272510	5318.7	1949720	49755	109384	1145000	2494100	624111	2129590	1560380	1028380	4279600	1593990	1018210
P25113	PGAM1_RAT	Pgam1	Phosphoglycerate mutase 1	1	0.562188	0.895115	0.130381	0.608443	0.0524259	0.190599	0.0186359	0.0941813	0.285958	0.604982	1.14585	0.437605	0.122566	27746.9	32486.9	39229.7	33502.4	21821.5	28216.2	38973.9	23913.5	3849.03	41899.4	45247.7	27682.9	2320.06	17414.8	43961.2	14234.1	55993.9	32668.5	1837.76		46280.4	23732	31227.2	19515.3	25927	25678.2	7764.59	18709.4	46392.5	25417.2	19697	17298.6
P11517	HBB2_RAT	Hba1	Hemoglobin subunit beta-2	1	0.792458	0.936351	0.720901	0.959135	0.0524259	0.190599	0.409972	0.549514	0.273153	0.604982	1.05816	0.914127	0.532678	34177.6	40339.2	6694.09	45783.6	79867.7	9475.34	46159.5	57671.1	53496.7	43419.2	91971.4	42646.1	42710.7	33163	45651.7	31753.5	87181.2	52073.6	9116.01	40528.9	3952.61	9404.39	41167	41250.4		46218.7	77595.2	38631.8	35378	27574	42969.1	48546.3
P23764	GPX3_RAT	Gpx3	Glutathione peroxidase 3	1	0.712787	0.919659	0.104895	0.572944	0.0524259	0.190599	0.190965	0.334901	0.331011	0.637196	1.05645	0.675046	0.441491			2248.3	7464.19	1303.32	3156.25					1273.9		2483.74		809.603	1660.56		4272.78			2679.97	5943.29		1738.89		2070.13			1462.08		3874.57
Q6IFX1	K1C24_RAT	Krt24	Keratin, type I cytoskeletal 24	1	0.0934066	0.687391	0.328205	0.795812	0.0524259	0.190599	0.254043	0.398001	0.450798	0.720652	3.28082	1.2609	0.704915	160977	162002	146674	134019	173678	126721	97120.1	112743	132099	92826.4	170006	116625	129888	142784	121644	165533	154500	145865	97121.5	58321	143895	145583	157948	67310.5	70556.2	96988.3	165466	126907	286871	113727	117955	90414.2
Q64625	GPX6_RAT	Gpx6	Glutathione peroxidase 6	1	0.492258	0.887645	0.0498835	0.460923	0.0524259	0.190599	0.0550095	0.160959	0.460222	0.732733	1.13296	0.765108	0.473661	14398.8	18841.3	34255.4	25345.9	22529.6	23635.1	18635.1	16866.7	20366	20043.6	29276.5	22491.8	17194.6	24806.7	24592.5	24454.7	27470.7	35273.5	60139.5	73880.4	32826.9	45076.4	59289.6	56259.5	16259.4	22441.1	33042.3	30031.7	20521.8	26733.3	26245.2	24558.8
Q6IG01	K2C1B_RAT	Krt77	Keratin, type II cytoskeletal 1b	1	0.000999001	0.0747586	0.505361	0.930187	0.0524259	0.190599	0.392324	0.53139	0.735908	0.882625	7.25511	2.87947	3.69338	122958	258219	439340	208327	143297	165527	124113	73656.4	24118.1	249090	250919	124950	96351.6	149901	255707	107799	184834	139190	31245	16661.9	223008	167092	78469.8	125092	182233	366161	95570.6	91436.9	242901	122723	212406	88044.6
P08009	GSTM7_RAT	Gstm7	Glutathione S-transferase Mu 7	1	0.313187	0.857444	1	1	0.0534759	0.192783	0.0846907	0.199023	0.684502	0.854702	1.38118	1.36282	0.415324				3256.29	8695.37		114724			8491.49	7933						34686.5			9463.57					73495.6			9720.68
Q6P9T8	TBB4B_RAT	Tubb4b	Tubulin beta-4B chain	1	1	1	0.490842	0.930187	0.0592349	0.197318	0.443219	0.575451	0.197756	0.570944	0.907012	0.861364	0.363203		13043.1	9675.35	17313.4	14574.6	12514.7	13944.1	15570.1		29510.4	9085.72	11818.6		7064.42	14951.7	12622.8		12558.7				1309.19	2659.24	1185.17	8048.81	20356.8		5930.37	1197.46	153.245	14255.2
P35289	RAB15_RAT	Rab15	Ras-related protein Rab-15	1	0.712787	0.919659	0.730769	0.959135	0.0592349	0.197318	0.603649	0.699338	0.306986	0.619026	0.692915	0.729773	0.454268	600.772	2822.16	1125.43	6811.19	2211.02	2594.99	1725.72	478.852	121.659	10732.5	6789.5	888.717	2722.08	2839.83	3196.31	2261.66	2869.78	1917.53	443.727		3453.45	2841.7	1112.93	5278.71		2561.24		3399.66	4450.94	1006.2	3814.94
P01041	CYTB_RAT	Cstb	Cystatin-B	1	0.21978	0.830376	0.382867	0.842308	0.0625257	0.197318	0.0536296	0.158528	0.306986	0.619026	1.65874	2.02752	0.402391	2362.45		1047.91	2393.7	2167.39	6907.67	927.841	6717.02	2368.82	2954.75		1275.47	5204.32	6128.7	1410.34	1641.88	1330.76	10016.7			2501.53	23737.2	8062.03	1264.6		1726.8		4032.77	4133.91		2074.5	1039.58
P20767	LAC2_RAT	Ig λ chain	Ig lambda-2 chain C region	1	0.688911	0.919659	0.612587	0.959135	0.0630128	0.197318	0.0230192	0.104335	0.0864288	0.434023	0.650584	0.976575	1.26174	360944	463765	400686	359706	549154	317864	591985	780044	936670	257187	345758	488574	316087	456828	409011	585448	389364	478218	567321	341756	408752	434918	705989	605986	477807	356382	562846	602092	606332	500806	414110	614916
Q63416	ITIH3_RAT	Itih3	Inter-alpha-trypsin inhibitor heavy chain H3	1	0.957792	0.988618	0.278632	0.776471	0.0630128	0.197318	0.22855	0.374281	0.119772	0.500316	1.1464	0.795886	0.712051	3431.76	2214.38	5897.62	8459.1	6429.13	14529.6	3199.61	1544.32	2238.8	11530.4	4018.43	5021.74	2450.71	6396.86	6202.81	6487.51	5140.86	3929.3		172.729	10590.1	8117	5569.04	4671.06	6776.35	8260.24	147.623		19774.9	1550.44	8422.67	3643.9
Q63678	ZA2G_RAT	Azgp1	Zinc-alpha-2-glycoprotein	1	0.263487	0.851118	0.104895	0.572944	0.0630128	0.197318	0.254043	0.398001	0.17745	0.570944	0.832896	0.833858	0.72185	106680	131306	94482.8	94779.7	105121	157087	121832	119470	121968	126766	137720	126509	158436	105199	140428	173225	81670.1	95565.2	97390.6	70893	115592	112019	171443	93865.4	86333	73617.8	116491	134139	82409.8	94680.4	66961.8	109904
P08650	CO5_RAT	C5	Complement C5	1	0.263487	0.851118	0.189277	0.676923	0.0630128	0.197318	0.0408636	0.139173	0.308173	0.619026	1.38423	0.651229	0.465979	46843.3	34415.1	35727.6	38414.7	36830.7	40184.6	29604.5	54370	33566.9	35463.3	42505.2	38623	44596.6	39218	30505.1	34570.7	36532.5	51058	44807.6	30401.8	43462.6	50485.1	53372.1	33296.3	24992.5	39514.9	46927.6	52528	25329.7	40258.3	22986.7	35982.2
P61983	1433G_RAT	Ywhag	14-3-3 protein gamma	1	0.0726773	0.687391	0.382284	0.842308	0.0630128	0.197318	0.0025114	0.0448927	0.483937	0.743198	1.55994	0.882462	0.350299	407214	270410	322393	382887	571337	760678	408515	448424	333201	654649	549066	377418	261792	352299	295841	236028	286184	252667	348949	429896	249299	284785	237190	343196	488404	475074	403472	253080	452935	318826	385014	354171
P01026	CO3_RAT	C3	Complement C3	1	0.313187	0.857444	0.382284	0.842308	0.0630128	0.197318	0.0051595	0.0606241	0.497442	0.743198	1.20701	1.11604	0.676906	280540	214945	238538	182754	151367	201270	221263	310350	227978	177816	226245	259238	226443	238713	201817	222131	325254	283333	225247	292943	234940	289764	283147	206935	320472	222582	244792	284888	177942	224882	187171	184619
O88778	BSN_RAT	Bsn	Protein bassoon	1	0.492258	0.887645	0.0281274	0.371282	0.0630128	0.197318	0.685973	0.770092	0.573267	0.783578	1.16088	0.662236	0.622987	57666.6	57806.9	37660.2	49176.6	56353.9	69315.8	62871.7	54438.4	60289.2	58222.4	62698.2	68089.2	64538.1	45670.8	56546.7	63183.8	49457.2	49908.1	33196.5	26041.4	56991.1	60925	54594.3	36573.6	43123.3	25916.1	51031.3	58262.8	36060.8	47796	35963	44831.3
P31044	PEBP1_RAT	Pebp1	Phosphatidylethanolamine-binding protein 1	1	0.0934066	0.687391	0.720901	0.959135	0.0630128	0.197318	0.00273876	0.0448927	0.6306	0.811524	1.46499	0.717473	0.520459	86049.7	47660.4	31834.2	86611.3	69673.2	110506	72432.6	76015.7	82210.8	100231	66345	134523	133977	119638	33965	76091.2	89541.3	53337.1	39727.9	72340.4	198036	147630	84652.4	53932.7	59848.4	109566	50084.8	96934.5	94089.4	106057	50071.1	62076
P68136	ACTS_RAT	Acta1	Actin, alpha skeletal muscle	1	1	1	0.878477	1	0.0630128	0.197318	0.00666152	0.0641757	0.692131	0.858128	1.06364	1.05878	0.444084						312.392			1117.42				1115.58			1342.28						447.347		344.513							524.505
P62963	PROF1_RAT	Pfn1	Profilin-1	1	0.792458	0.936351	0.778866	0.981069	0.0630128	0.197318	0.00546654	0.061185	0.702306	0.861923	1.12668	1.16942	0.384572	12450	21536.5	23248.1	11727.4	17727	20484.1	9564.93	10743.6		23060	23956.2	1778.72	3288.97	1694.95	16909.9	6133.28	19057.7	17162.5			14413.3	6407.53	5103.93	13450.8	13519.7	20217.1	1858.84	2388.91	25387	8104.38	11777.2	3699.6
Q06880	NBL1_RAT	Nbl1	Neuroblastoma suppressor of tumorigenicity 1	1	0.180569	0.829973	0.441803	0.879027	0.0630128	0.197318	0.0827236	0.19802	0.74466	0.882625	0.831223	1.18755	1.2783	8717.61	6883.94	6676.79	7418.58	14846.4	8439.84	6055.42	11112.8	12507.6	6090.09	14165	9375.07	9020.18	9801.83	13279.7	12725.7	16310.5	8459.13	9549.31	5365.85	8644.97	16212.3	18912.1	11196.7	4610.24	7692.47	12263.9	8895.33	10404.9	12967.9	11534.5	9733.05
P11232	THIO_RAT	Txn	Thioredoxin	1	0.21978	0.830376	0.95913	1	0.0630128	0.197318	0.011121	0.0816701	0.817773	0.907381	1.22354	1.22601	0.525227	2156.79	155.325	975.999	4792.91		4247.47	1292.49	7224.29	7267.35	5092.7	7504.78	3110.86	7036.33	4163.59	5270.38	7500.53	2184.86	2144.27	8614.77	3211.12	1309.02	4818.34	5144.08	1525	4355.97	1329.15	9028.89	7515.48	2837.72	7867.03	4731.03	6850.78
P62260	1433E_RAT	Ywhae	14-3-3 protein epsilon	1	0.180569	0.829973	-	-	0.0630128	0.197318	0.00215438	0.04219	0.89096	0.949515	1.45743	1.00198	0.442024		3579.97	516.334		2481.7	1938.35	4016.3			1524.68	3227.94		1117.69		1246.51	911.437		892.85			1160.78	1139.33	1639.25	272.758				1080.49	6414.16	875.559	391.893
P85973	PNPH_RAT	Pnp	Purine nucleoside phosphorylase	1	0.180569	0.829973	0.278632	0.776471	0.0630128	0.197318	0.00546759	0.061185	0.897568	0.949515	1.549	0.72201	0.784661	26599.8	50583.7	25860.9	23927.2	49272.4	74896.7	47297.9	45589.4	63892.2	29843.9	44914.1	48790.9	59145.2	33343.7	61168.9	43841.9	20345.7	27607	32221	11234.7	38307.5	25080.1	51179.3	31681.6	14308.9	20714.5	38915.8	45777.6	32346	39929.4	21755.4	48010.1
P04904	GSTA3_RAT	Gsta3	Glutathione S-transferase alpha-3	1	0.427822	0.887645	0.441803	0.879027	0.0630128	0.197318	0.0840018	0.198396	0.892278	0.949515	0.97458	1.8963	0.484438				1208.1	3623.41	6491.69			710.729	1470.79	2197.55	1197.69	1396.15	5121.3	6091.1	4629.52	4139.14	4801.61			11312.5	5683.82	2415.84	2311.7		4291.86		2748.27	16212.6		10260.4	813.38
Q6DGG1	ABHEB_RAT	Abhd14b	Putative protein-lysine deacylase ABHD14B	1	0.0829171	0.687391	0.141858	0.624176	0.0663337	0.206211	0.0242593	0.104824	0.358396	0.660129	1.81802	3.18298	0.445445	13226.2	19082.5	16038.7	15314.5	44747.3	28026.7	25760.6	15250	28099.1	33542.3	20073.8	9352.61	21745.2	16589.5	25074.7	18353.9	20927.5	13469	23416	11939.7	13324.8	10695.2	20725.6	23085.4	20854.8	12438.2	25493.6	18444.5	20342.8	22765.4	17603.7	30747.2
Q6TUD4	YIPF3_RAT	Yipf3	Protein YIPF3	1	0.223776	0.830376	0.234266	0.717473	0.0675991	0.208633	0.0122289	0.082177	0.187475	0.570944	1.18677	1.24648	0.884872	55805.5	30903.9	22620.4	27110.6	62257.9	31346.2	40197	52845.9	84724.5	54674	34212.9	78070	54744.6	59807.2	71739.3	88154.3	55066.1	51385	51950.7	45705.4	38078.3	44877.3	60622	56377.4	37568.6	28319.2	45625.3	70667.6	45099.1	45018.2	46423.9	52454.9
P62828	RAN_RAT	Ran	GTP-binding nuclear protein Ran	1	0.492258	0.887645	1	1	0.0727273	0.221129	0.0502665	0.151444	0.371944	0.660129	1.22145	0.844658	0.169829	22466.3	28883.8	28426	27105.6	54505.1	21650.1	34573.4	30103.1	41258.5	31319.1	35756.6	27269	37787.8	28569.7	33449.3	33903	33818.8	23288.6	49197	40461.8	30659.7	31855.5	38473.7	31746.8	39249.9	38725.7	37566.3	40664.1	23508.8	39189.2	23077.1	30347.9
P50137	TKT_RAT	Tkt	Transketolase	1	0.492258	0.887645	0.955089	1	0.074455	0.221129	0.00491836	0.0606241	0.816496	0.907381	1.21187	1.12915	0.676861				3684.61					2538.4				118.995		430.731	5985.39		6220.25						130.739					8615.64		5771.36
Q8CHN8	MASP1_RAT	Masp1	Mannan-binding lectin serine protease 1	1	0.015984	0.394725	0.955089	1	0.075256	0.221129	0.267431	0.40546	0.0159529	0.180028	0.669088	1.06742	1.20592	1151.44	3972.29	5922.8	2461.22	28905.4	22020.8	4381.35	2792.7	21673.5	8783.64	11844.7	1355.02	7188.67	1326	6330.81	11707.6	7380.35	10975	4929.08	1514.21	15269.1	7967.42	15644.4	5632.38	10091.2	1987.4	7912.06	1315.48	2081.98	3169.24	5473.48	8102.9
P50609	FMOD_RAT	Fmod	Fibromodulin	1	0.180569	0.829973	0.335664	0.799366	0.075256	0.221129	0.00046917	0.0329299	0.428706	0.702349	0.72837	0.685221	1.31805	27868.7	20000.2	22120.5	15499	20620.9	22623.1	15896.8	20565.1	20279.8	13720.3	18372.9	18725.7	24366.8	13502.3	17801.1	25326.2	17942.6	21788.6	16988.3	14883.3	20858.3	19534.4	21088.8	12125.7	6452.81	14395.9	19919.9	8351.87	13277.2	12747.7	19638.5	11488.1
P07151	B2MG_RAT	B2m	Beta-2-microglobulin	1	0.635365	0.91357	0.0649573	0.526496	0.075256	0.221129	0.14917	0.287336	0.642357	0.819804	0.966653	1.27792	1.29624		339.844		1042.57	1472.04						1275.21					913.741	1410.05	528.803			896.723		263.359			1170			995.017	584.331	1315.95	199.552
P04906	GSTP1_RAT	Gstp1	Glutathione S-transferase P	1	0.492258	0.887645	0.231857	0.717473	0.075256	0.221129	0.0606058	0.169425	0.687924	0.856661	1.2909	2.74835	0.475064	46704.1	28669	44553.6	31843.5	29150.6	18433.5	22188.6	17892.4	15961.2	14480.3	19740.6	16855.3	17796.9	18248.8	18113.3	16800.9	17884.1	36650.6	79980.6	77778.6	38053.4	54662.1	54253.3	58475.1	28188.7	22645.6	26405.3	18623.6	15989.9	29283.2	18852.8	15002.1
P14659	HSP72_RAT	Hspa2	Heat shock-related 70 kDa protein 2	1	0.147103	0.777049	0.95913	1	0.075256	0.221129	0.0408064	0.139173	0.784625	0.899205	1.42519	1.15156	0.461937	16900.6	9971.56	11232.2	2770.45			10191.8			8886.21	10979.4	5796.47			15036.8		6342				14940.1		53.817	11030	5456.81	814.128	2843.75	2790.55	8484.34	7938.2	11739.7	8231.23
P55314	CO8B_RAT	C8b	Complement component C8 beta chain	1	0.859141	0.972324	0.0721057	0.564624	0.0788932	0.225635	0.46518	0.595123	0.20709	0.572907	1.02146	0.60847	0.802689	4063.23	5535.56	8916.85	9374.22	13718.7	10041	5029.82	2009.4	3141.14	9713.38	9368.7	3913.09	5089.64	5937.48	10280.9	6323.01	15513.5	11620.9	918.446		5206.35	14733.4	7247.28	3822.88	3574.45	10644.3		1244.02	13828.5	2414.19	10408.3	2136.1
P18418	CALR_RAT	Calr	Calreticulin	1	0.662005	0.919659	0.505361	0.930187	0.0788932	0.225635	0.358234	0.502596	0.249886	0.604982	0.902974	1.42386	0.481627	18984.8	8784.26	7817.96	8009.46	14580.9	8012.26	2093	6035.8	7537.11	6446.43	4505.17	3044.15	5151.17	4455.33	5667.4	6279.18	9324.58	21338.2	18121.7	13101.3	14858.8	35041.8	39200.4	18951.1	2151.35	3793.03	6158.41	5263.78	9566.72	6478.47	6088.14	5363.79
P19804	NDKB_RAT	Nme2	Nucleoside diphosphate kinase B	1	0.427822	0.887645	0.130381	0.608443	0.0788932	0.225635	0.0196417	0.0971745	0.30427	0.619026	1.30437	0.490179	0.229445	7885510	7987660	8782300	6221680	5887190	6705040	6776380	7837560	5677780	5488440	6554780	7572690	7078880	7340770	6901520	6053120	9472440	9758540	11827300	13396000	8618890	10784800	12398300	10117400	8314780	7485450	8687040	8055410	5401290	8161120	7079370	7020600
P45592	COF1_RAT	Cfl1	Cofilin-1	1	0.635365	0.91357	0.396892	0.856556	0.0788932	0.225635	0.00487865	0.0606241	0.748383	0.884279	1.1765	1.38436	0.307691	66160.4	55182.2	73449.9	51274.8	54421.5	63076.6	52048.9	37014.7	46585.8	49661.4	49727	56642.8	43074.5	54524.6	51049	44560.8	84287.9	77093.1	96248.5	105383	71938.2	123022	103014	78158.7	64036.9	64148.9	65200.5	65497.5	36272.2	79299.6	51621	57470.3
Q9QZK5	HTRA1_RAT	Htra1	Serine protease HTRA1	1	-	-	0.137529	0.616878	0.0831391	0.233115	0.137324	0.26781	0.128464	0.507269	0.860312	2.82261	1.73182	17186.4	10825.4	13377.3	8343.25	10774.1	5996.93	9727.66	9926.69	8054.01	9182.97	11119.8	12895.9	10766.3	10658.5	8091.74	12373.7	14982.2	13578.4	8916.42	13067.7	10115.4	13544.4	12531.4	11418.3	16099.3	15452.4	13149.2	10060.3	10107.7	7737.68	12850.4	8698.27
P04041	GPX1_RAT	Gpx1	Glutathione peroxidase 1	1	0.427822	0.887645	0.778866	0.981069	0.0831391	0.233115	0.0775631	0.19394	0.236325	0.594367	1.06346	0.790279	0.321199	29316.5	29941.1	29003.1	18594.7	23360.9	21749.7	20724.6	31131	17040.5	22251.1	24740.7	22290.7	18617	20179.7	26759.8	21584.8	27759.3	21149	27775.3	28015.9	18576.5	24926.5	23648.8	25847.6	22259.3	19630.9	27469.3	28231.5	19103.9	18853	19757.4	18515.6
P35745	ACYP2_RAT	Acyp2	Acylphosphatase-2	1	0.518482	0.895115	0.0938617	0.572944	0.0831391	0.233115	0.0154973	0.0888258	0.881428	0.945085	1.18182	0.490318	0.159619	161553	132617	207510	139461	110941	137949	130262	106427	163634	112891	131136	169325	139858	163802	171356	99624.5	198126	190041	341679	355447	175806	322698	306980	273660	253245	223070	209473	230100	86497.8	188703	124803	141019
P47858	PFKAM_RAT	Pfkm	ATP-dependent 6-phosphofructokinase, muscle type	1	-	-	0.257143	0.771429	0.0848485	0.233359	-	-	0.164453	0.558321	3.00701	0.518758	0.0254743	74694.4	132359	103316	81874.5	124015	76841.2	33290.8	112290	98214	66837.2	94138.3	78534.7	122719	100666	116669	129303	41958.2	151195	172744	192457	68908.9	129960	205199	183582	53044.9	96424.5	142673	113684	107088	53908.6	116349	115542
Q497B0	NIT2_RAT	Nit2	Omega-amidase NIT2	1	1	1	-	-	0.0848485	0.233359	0.0471441	0.146211	0.606246	0.794207	0.902663	1.1977	0.06074	164943	10210.5	5713.45	13206.3	199973	14435.7	174160	8275.35	204094	12903.1	15017.7	16079	10802.5	12951.9	19929	14323.7	3585.15	8099.79	10750.3	6800.61	11286.4	144041	99717.7	10929.9	10197.6	9862.78	11054	12543.8	9902.14	119290	14882.2	14901.4
Q6AXR4	HEXB_RAT	Hexb	Beta-hexosaminidase subunit beta	1	0.874875	0.972324	0.014763	0.296544	0.0892096	0.233359	0.0133576	0.082177	0.000745346	0.0573916	1.00307	1.54955	1.17141	8105.8	2709.39	11664.2	3910.18	3540.43	3851.44	11175.7	2368.7	5153.16	12478.2	6748.69	8988.7	4847.91	2396.96	6066.9	9436.23	5659.44	2938.07	3723.38		8117.21	2748.11	4171.35	1989.87	9859.44	5285.27	6842.48	3070.62	8012.48	10243.9	2664.06	11540.4
P32736	OPCM_RAT	Opcml	Opioid-binding protein/cell adhesion molecule	1	0.0559441	0.627972	0.798446	0.981069	0.0892096	0.233359	0.00330716	0.0518121	0.00108828	0.0628484	0.793064	1.10113	0.849116	35035.3	4328.68	10695.5	8370.25			2800.32				8145.97	4908.51	888.805		6630.72	3820.86	1736.97							1349.22	3149.93	2080.7	1726.01		12344.2	2366.94	929.252
Q07310	NRX3A_RAT	Nrxn3	Neurexin-3	1	0.147103	0.777049	0.720901	0.959135	0.0892096	0.233359	0.916753	0.941401	0.0557771	0.332758	0.770607	0.985709	0.736606	22588.1	18868.7	51738.7	7333.74			22676.9				22094.7	4805.23			8112.92		2886.91							2689.77	8793.63		5920.69	7369.02		15188.2	4287.41
Q6Q0N0	CSTN1_RAT	Clstn1	Calsyntenin-1	1	0.427822	0.887645	1	1	0.0892096	0.233359	0.389588	0.529263	0.170226	0.565787	0.983708	1.0053	1.47642	1710.54	2069.77	669.334	4132.35	2081.03	9347.72	1714.99	1425.21	1032.34	5970.82	1894.36	1151.27	1454.31		1876.61	11048.7	6009.12	244.585			19093.5	3709.26	2571.12	6160.4	3425.52	2696.29	252.892	1218.34	12144.2	2485.13	5978.5	11930.9
P48199	CRP_RAT	Crp	C-reactive protein	1	0.957792	0.988618	0.194872	0.676923	0.0892096	0.233359	0.748077	0.815768	0.236325	0.594367	0.731914	1.7758	1.4792		2455.18	6611.07	4335.23	4647.85	3213.16	2543.66		205.812	5561.52	6669.25	4240.55	4037.91	4853.8	5375.04	6044.92	5224.86	4804.05			7165.26	3752.43	1524.25	682.411	2874.42	8786.7			5254.01	1722.09	7850.95	2546.9
P63018	HSP7C_RAT	Hspa8	Heat shock cognate 71 kDa protein	1	0.0934066	0.687391	0.720901	0.959135	0.0892096	0.233359	0.0383788	0.137695	0.39233	0.668843	1.86306	1.3728	0.465066	10478.5	15903.5	17161.1	16910.3	11065.9	8206.21	10115.2	7863.2	6148.71	49472.2	23193.9	8751.14	8920.75	6298.18	41335.9	12466	18238.1	12790	4658.43	948.687	9979.11	13961.4	8895.41	11215	2237.05	15625.2	8533	4744.09	19301.1	46977.1	13090.4	7014.83
P01346	IGF2_RAT	Igf2	Insulin-like growth factor II	1	0.313187	0.857444	0.645377	0.959135	0.0892096	0.233359	0.0437615	0.144408	0.678835	0.852233	0.968182	1.01947	1.5295		1652.32		1533.66	11606.1				3962.73	3314.57		2695.52			4142.19	2284	1551.26							2731.62				2016.91	1701.09	2155.22	2505.86	4396.96
P53534	PYGB_RAT	Pygb	Glycogen phosphorylase, brain form (Fragment)	1	0.863936	0.972324	0.0938617	0.572944	0.0892096	0.233359	0.0215491	0.101281	0.881428	0.945085	1.10015	0.39274	0.172845	22079.7	50369.6	59191.1	34664.1	25137.5	30663.2	17330.3	30533.9	39410.2	26130.9	43778.2	44485.2	33955.7	26706.4	32799.1	37208.9	41980.8	42808.8	94539.2	57163.5	52374.4	77844.3	90608.4	40122	29548.7	38171.2	53510.6	44875.2	23468.2	42532.3	35741.6	35873.3
P68511	1433F_RAT	Ywhah	14-3-3 protein eta	1	0.263487	0.851118	0.95913	1	0.0892096	0.233359	0.0119065	0.082177	0.955044	0.978291	1.53254	0.905359	0.617538		3224.72	6240.97	10967.5		6156.27	8775.42		2764.13	7779.75	5516.82	9868.6	3987.51	3500.78	9289.61	16417.7	10293	8412.51			14172.7	2566.15	7100.25	6388.73	547.673	8121.53			19604.7		16867.6	8110.21
P24368	PPIB_RAT	Ppib	Peptidyl-prolyl cis-trans isomerase B	1	0.606993	0.91357	0.104895	0.572944	0.0907343	0.235909	0.0468593	0.146211	0.555524	0.773048	0.67856	0.378994	0.689764	2950.04	1655.63	2869.05	2302.41	2464.65	924.187	2315.02			3281.25	663.485	1352.62			1618.54	4272.87	3332.93	1399.58			2655.33	2647.93	1736.86	2351.47		2433.38			3991.48	2048.18	2747.65	2226.88
P62716	PP2AB_RAT	Ppp2cb	Serine/threonine-protein phosphatase 2A catalytic subunit beta isoform	1	0.223776	0.830376	0.0812521	0.572944	0.0932401	0.23763	0.0128353	0.082177	0.279145	0.604982	1.16323	3.19289	0.219156	69559.2	78474.7	98952.1	72365.7	30342.1	31000.5	29095.2		29273	69756.2	117507	38291	19724	39261.7	67939.6	30855.1	43869	12137.9	43715.7	32763	27358.8	25347.3	20556.3	35469.3	43477.3	251.749	55047.8	43103.6	48788.9	84604.5	54314	52388.7
Q3KRE8	TBB2B_RAT	Tubb2b	Tubulin beta-2B chain	1	0.367632	0.868773	0.445221	0.879027	0.0938617	0.23763	0.64873	0.736481	0.0365841	0.27261	1.44069	0.621209	0.78979		1825.77		3285.9		4762.58	2244.94	1623.52				1895.09	2727.2	3119.73		4811.3	7505.7	4059.15				6270.82	3688.33			31.0802			8113.15	2840.58	3397.52
F1LMV6	DESP_RAT	Dsp	Desmoplakin	1	0.223776	0.830376	0.0379176	0.437949	0.093912	0.23763	0.0247564	0.104824	0.782322	0.899205	1.85324	0.59422	0.677482		371.357	955.45		694.626				924.636			485.766												579.698	1818.5			890.954	1208.83	687.38
P69897	TBB5_RAT	Tubb5	Tubulin beta-5 chain	1	0.874875	0.972324	0.955089	1	0.0947195	0.23763	0.938368	0.955521	0.227782	0.59121	1.04306	0.940851	0.786391		1522.67	541.462	167.637	697.39	1194.38		562.069	917.819		932.125	938.123	680.732		1011.48	1208.19		1728.68				1065.06	978.539	1088.83		320.471	416.67	459.122	797.189	1512	193.53	735.508
O35112	CD166_RAT	Alcam	CD166 antigen	1	0.367632	0.868773	0.0938617	0.572944	0.0947195	0.23763	0.115338	0.237989	0.373757	0.660129	0.78395	1.40609	0.839128	32765	37079.9	28180.1	28173	71124.6	37222.3	53046.9	40352.9	44802.1	41415.8	40416.1	36919.9	44686.1	29203.9	43980.4	57562	51345.5	42819.8	34773.5	19631.6	39946.5	48577.7	66967	35623.8	32059	26303.2	36378.1	43743.1	28889.4	52792.9	31886.7	50362.9
P30120	TIMP1_RAT	Timp1	Metalloproteinase inhibitor 1	1	1	1	0.720901	0.959135	0.0947195	0.23763	0.0372942	0.135878	0.570155	0.781637	0.98644	1.44165	2.3123	1283.67	1835.56	1292.74	1671.56	1239.77	1791.35	605.87	1382.07	1463.7	2254.12	1089.65	1927.03	1965.55	2849.29	1364.05	3076.47	163.152	4808.17	1684.56	1237.66	3185.91	2690.27	2727.84	2556.27		1741.41	2761.74	1027.54	1760.9	1663.12	1950.3	2049.86
P30904	MIF_RAT	Mif	Macrophage migration inhibitory factor	1	0.010989	0.308379	0.294872	0.787461	0.104895	0.251941	0.353286	0.501283	0.0351233	0.271932	2.1776	1.48098	0.61892	52087.7	41118.8	53567.9	25531.2	26661.6	42417.3	50541.7	22171.5	11470	39050	34496.1	35650.3	9905.2	21703.2	45445.4	44982.2	38042.3	42116.2	1601.62		47583.6	36472	30640.7	13741.4	24222.4	25815.4	8680.1	14887.7	96570.4	45757.9	36216.8	20987.8
P24268	CATD_RAT	Ctsd	Cathepsin D	1	0.00024975	0.0560689	0.0003108	0.0478632	0.105122	0.251941	0.00637312	0.0637312	0.00238135	0.110019	1.55256	3.23725	2.56626	1998.95	2471.55	4393.56	4125.46		9102.78	2686.55				2595.54	4141.66	3658.99	5028.62	10471.4	4572.19	3196.32	2509.19	4140.33		1658.9	6684.29	1552.11	3043.02			4686.83	3043.61	2394.87	6764.5	2754.25	3751.11
P82995	HS90A_RAT	Hsp90aa1	Heat shock protein HSP 90-alpha	1	0.427822	0.887645	0.189277	0.676923	0.105122	0.251941	0.18207	0.327954	0.166771	0.558321	1.59466	2.21848	0.416635	23909.6	14232.6	33918.3	9183.24	15536.5	11290.6	32379.6	2006.37	6731.71	19416.2	31370.7	19191	1671.88	8322.63	30826.2	19065.2	26970.2	9670.51			22473.4	20500.1	3207.74	13621	8361.8	1863.19	8684.57	9816.83	37890.6	24957.1	19616.7	10114.8
Q64610	ENPP2_RAT	Enpp2	Ectonucleotide pyrophosphatase/phosphodiesterase family member 2	1	0.0924819	0.687391	0.0926517	0.572944	0.105122	0.251941	0.00366228	0.055525	0.205144	0.570944	0.914575	1.26167	1.33081			680.554		2458.11										734.889	725.178	823.372					1476.36		697.422		947.54			1231.02	541.069
P10362	SCG2_RAT	Scg2	Secretogranin-2	1	0.117882	0.687391	0.0649573	0.526496	0.105122	0.251941	0.531395	0.647035	0.353773	0.660129	1.23883	1.76795	1.18143	18317.2	3202.36	2509.35	23867.9	24855.5	8027.96	31146.1			37273.5	36508.4	35732	31798.3	26976.3	32061.1	26385.2	28994.8	32126.8			5922.4	6696.25	2574.8	30433.3	5514.15	52358.3	70211	44326.7	19475	46010.9	23308.2	46297.4
P07323	ENOG_RAT	Eno2	Gamma-enolase	1	0.562188	0.895115	0.620047	0.959135	0.105122	0.251941	0.0457352	0.146211	0.711996	0.870218	1.3443	0.819402	0.567781	17105.5	32488.5	28675.1	16660.4	18542.6	17180.2	32166.9	5935.77	1457.6	40474.6	27405.8	24232.8		13039.1	34386.2	18156	22339.9	13709.8	775.989		10030.9	13329.4	8489.96	16313.1	21688.3	17805.1	5807	12471.3	36856.5	20081	20159.2	11110
P04916	RET4_RAT	Rbp4	Retinol-binding protein 4	1	0.21978	0.830376	0.328205	0.795812	0.105122	0.251941	0.112262	0.23555	0.71712	0.871438	0.822946	1.12421	1.3093	55929.9	33823.8	42151.2	136996	22355.8	107840	66496.7	46419.8	41466.6	62383.3	42621.9	52718	52725.9	63363.7	52173.9	43951.2	67788.4	38298.3	68952.7	103605	57292.4	76467.1	35078.3	62581.3	66127.3	77334.7	42978	78376	116700	100907	22795.7	46326.5
P63259	ACTG_RAT	Actg1	Actin, cytoplasmic 2	1	0.635365	0.91357	0.95913	1	0.105122	0.251941	0.0122651	0.082177	0.722305	0.872994	1.10027	1.00593	0.58235	1212790	26971.8	25523.5	856605	607580	36176.8	116287	52229.2	603286	133410	9863	619095	102754	395383	12090.6	259005	53796.4	534857	82724.9	543758	112155	30179.2	420032	24569	8794.54	61451.9	7233.39	446090	572620	220432	263209	555422
P19103	PPR1A_RAT	Ppp1r1a	Protein phosphatase 1 regulatory subunit 1A	1	0.0952381	0.687391	-	-	0.111888	0.261403	0.0665368	0.17668	0.253026	0.604982	6.13597	1.3014	0.136727	3314.32	2837.74	10975.9	11597.3	15645.7	17026.7	3274.16	2683.3		12247.4	9477.6	4265.69	7506.15	10628.6	9839.07	7431.62	8445.04	13555.6			14741.1	17486.7	5451.72	5107.69	3979.64	14390.6		7987.93	10553.1	1706.23	8297.9
Q9JLJ3	AL9A1_RAT	Aldh9a1	4-trimethylaminobutyraldehyde dehydrogenase	1	0.490842	0.887645	0.53582	0.94125	0.111888	0.261403	0.132815	0.262282	0.497222	0.743198	1.5294	0.937889	0.123398	10088.5	9574.64	6387.33	12744.5	6378.19	6201.26	10458.1	3979.26	5444.67	11771.3	10489	3352.21	3768	6313.22	10266.7	8512.35	8506.69	4820.27	2383.13		2702.85	7648.32	2684.74	6266.25	4495.82	6671.39	4027.74	3544.55	16093.1	4788.86	9103.1	2104.33
Q5XI73	GDIR1_RAT	Arhgdia	Rho GDP-dissociation inhibitor 1	1	0.263487	0.851118	0.778866	0.981069	0.112754	0.261403	0.0865677	0.202422	0.466815	0.732733	1.3656	0.966054	0.310491	1142510	419697	1249000	466237	138508	130702	860508	102637	31823.5	507366	724363	307734	71344.4	96834.9	505733	169019	798067	147684	81314.1	22131.6	630689	157037	104164	277000	699128	263197	323590	300870	337093	643668	328700	193331
Q9R1E9	CCN2_RAT	Ccn2	CCN family member 2	1	0.71049	0.919659	0.851815	1	0.113492	0.261403	0.258652	0.399409	0.755364	0.885819	1.29576	1.12239	1.73865	1229820	746930	1823240	451307	70673.7	25253.2	1201800	48157.7	5205.63	651605	949713	346632	36746.8	69513.7	688206	166096	918451	19347.7	116061	7816.93	701698	21550	65698.3	324804	848545	216873	544447	373879	212346	755634	307941	233266
Q6AYK3	INO1_RAT	Isyna1	Inositol-3-phosphate synthase 1	1	0.949717	0.988618	0.234266	0.717473	0.113492	0.261403	0.00851238	0.0688377	0.793966	0.899205	0.963674	1.46717	0.134773	7577.86	6083.46	15967.2	19208.3	15819.6	13282.1	5653.77	6165.41	3123.46	21313.4	62880.5	14039.5	6319.36	13495.9	9453.25	12195	11718.3	11428.2	3350.37		24367.5	27959.4	10428.1	10772.9	6738.06	29690.4		4152.87	23726.2	13535.5	13947	18270.2
P48675	DESM_RAT	Des	Desmin	1	0.528671	0.895115	0.662005	0.959135	0.113945	0.261403	0.464836	0.595123	0.160927	0.550728	1.21015	1.5875	0.364607	14506.7	10845.1	20301.5	19941.4	6491.3	6951.66	9842.36	500.61	3094.82	16221	6720.12	5910.64	973.357	1983.35	9932.52	11899	14970.2	4786.4		283.127	14941.8	2731.99	283.436	3366.44	2901.3	14064.8	1367.68	7099.67	28239.9	18096.2	17313	3841.74
Q9Z1B2	GSTM5_RAT	Gstm5	Glutathione S-transferase Mu 5	1	0.43956	0.887645	0.189277	0.676923	0.113945	0.261403	0.0673291	0.177779	0.597124	0.794207	1.66061	4.38706	0.460382				3563.6	475.879		1661.1	1271.99	1107.04	2375.93	4408.4	2276.18	1444.09	3279.59		4587.95	1453.1		2906.42	580.831			674.546	3173.68		1360.98	729.417	1663.04	1064.83	3961.58	1929.83	1763.92
P11598	PDIA3_RAT	Pdia3	Protein disulfide-isomerase A3	1	0.492258	0.887645	0.901515	1	0.113945	0.261403	0.0117222	0.082177	0.883716	0.945085	1.14547	1.46976	0.799287	1000910	1254580	1128340	916352	700898	1072350	1209440	1409830	1278640	1082450	1082490	1158750	1313170	1034780	1006180	1108160	1390980	1499490	1418450	1623290	1428180	1259800	1493340	1130670	1723050	1430610	1266350	1212000	832454	1044240	989364	973800
Q04589	FGFR1_RAT	Fgfr1	Fibroblast growth factor receptor 1	1	0.761905	0.936351	0.787879	0.981069	0.120591	0.27484	0.560488	0.665853	0.0554176	0.332758	0.637966	1.29896	0.693364		1236.94							10334.9		13128.2						10855.2											21676.5
Q810F4	FAM3C_RAT	Fam3c	Protein FAM3C	1	0.957792	0.988618	0.0498835	0.460923	0.123005	0.27484	0.604109	0.699338	0.0148193	0.180028	1.05771	1.31324	1.3672	12988.3	11727.2	10668.9	16682.2	24872.8	28016.5	12142.8	12288.3	17557	18544.2	15675.3	8936.57	14836	15976.6	17122.4	23426	23822.6	21333.1	3198.09	511.252	29168.5	45437.4	27446.2	13728.5	11850.3	15577.3	10752.2	16431.5	26719.3	16700.9	16675.2	14837.8
P35446	SPON1_RAT	Spon1	Spondin-1	1	0.03996	0.588724	0.0400932	0.441026	0.123005	0.27484	0.0327979	0.124315	0.188512	0.570944	0.606848	1.75641	1.35881	71125.1	36894.4	33343.4	51354	153103	63667.9	83032.6	41866.7	65229.8	306009	70876.2	54465.4	47333	34018.1	52172.9	46360.2	47648.4	53776.4	22629.3	12957.5	41560.3	41267.2	28804.2	42979.1	45721.8	48001.3	36049.5	29875.2	66143.4	50740.3	52553.4	54954.3
P50399	GDIB_RAT	Gdi2	Rab GDP dissociation inhibitor beta	1	0.367632	0.868773	0.95913	1	0.123005	0.27484	0.0321637	0.122902	0.77612	0.899205	1.12755	1.62553	0.500506	18151.9	11118.1	15085	11605.8	38050.3	11256.2	31436.5	13374.3	11262	30955.7	21822.4	19931.9	9920	13984.2	33330.8	17184.8	14416.5	9151.32	7549.68	7644.73	2792.01	12892.9	10341.4	21279	15819.5	12072.4	14977.4	7615.07	23736.3	34273.9	22152.4	17660.3
P63102	1433Z_RAT	Ywhaz	14-3-3 protein zeta/delta	1	0.0726773	0.687391	-	-	0.123005	0.27484	0.0128778	0.082177	0.959288	0.978347	1.40345	1.23296	0.731216	160520	133116	132846	77480.8	16056.9		166630			95817.5	239405	134008		3238.33	149873	14642.8	175379				37758.5		7782.66	75735.8	89320.3	45184.4	81360.9	51402.8	40297.9	117196	58051.4	39825.8
O08957	NRN1_RAT	Nrn1	Neuritin	1	-	-	-	-	0.127428	0.283247	0.0779888	0.19394	-	-	1.46252	0.397977	1.98688	9644.42	15154.1	12737.7	22123.4			24250	4617.22	19212.3	23270.2	14305.5	14724.7	15863.3	7246.35	46949.6	88627.3	35843.6				14859.6	4945.73	19619.8	5705.54	6891.31	3589.51	31940.6	23826	9725.84	27637.3	63203	29555
P68370	TBA1A_RAT	Tuba1a	Tubulin alpha-1A chain	1	0.957792	0.988618	0.572761	0.946667	0.130381	0.288316	0.803762	0.852749	0.272707	0.604982	0.742747	1.66909	0.750634	26634.7	38652.9	23093.9	28235.5	23648.1	20999	21919.1	32916.5	29982.2	24361.7	21804.5	20710	23177.8	45608.6	21236	31701.6	26335.5	31067.5	19677.3	17453.8	24085.9	28049.3	28225.7	18512.2	16539.3	19667.2	23028.7	19927.3	17400.7	21061.8	14950.1	18727.5
P34058	HS90B_RAT	Hsp90ab1	Heat shock protein HSP 90-beta	1	0.427822	0.887645	0.335664	0.799366	0.1333	0.291837	0.23287	0.375098	0.252575	0.604982	1.03127	1.57912	0.456887		2247.68		2021.58	17230.7	2149.64			3119.71	2114.86	3020.78	5964.54	3823.65	4214.89	6981.18	21965.6	2094.93	2343.74	1776.03	1988.47		4638.38	3975.05	19856.9			2093.4	4107.4	2466.72	4137.19	3506.9	3223.56
Q6Q0N1	CNDP2_RAT	Cndp2	Cytosolic non-specific dipeptidase	1	0.630303	0.91357	0.930736	1	0.133333	0.291837	0.0939132	0.213233	0.425477	0.700694	1.9755	1.04159	0.173723	243549	226906	182937	257400	591539	210123	368260	348464	437329	344153	324593	232040	213290	325099	347071	263492	288655	242407	238418	226646	171177	228540	269906	313894	272953	376903	269698	299655	340970	321268	382488	351176
P20059	HEMO_RAT	Hpx	Hemopexin	1	1	1	0.400468	0.856556	0.14314	0.305508	0.11545	0.237989	0.124667	0.500316	1.00063	0.917119	1.1466	2308.31	761.548	843.52	429.218	1874.64	1508.33						1842.41	1844.07		718.485	2106.52	2632.81					1130.61	3303.28	700.477		746.089	2301.88	1206.19	1460.38	1448.63	1714.16	906.072
P04797	G3P_RAT	Gapdh	Glyceraldehyde-3-phosphate dehydrogenase	1	0.562188	0.895115	0.0829837	0.572944	0.14314	0.305508	0.350317	0.501283	0.198984	0.570944	1.06306	0.346837	0.201431	32425	16670.6	14361.6	7901.72	47708	43680.7	45799.9	12133.8	67887.9	12215.9	29551.4	13803.6	4683.44	18077.7	13853.6	9599.69	29220.3	16785.5	12096.8	3375.19	20020.1	10505.6	13448.9	12241.4	18933.4	10388.3	9829.17	11791.1	11302	14468	19680.4	14221.1
P09006	SPA3N_RAT	Serpina3n	Serine protease inhibitor A3N	1	0.712787	0.919659	0.645377	0.959135	0.14314	0.305508	0.492177	0.616862	0.261549	0.604982	0.958269	1.10071	0.582964	70039.1	49462.7	74217.4	14533.4	16942.6	6550.71	38822.2	4058.51		70305.8	65836.8	49310.1	1337.86	1130.55	58327.2	9998.94	76925.9	1407.14	4318.63		32798.4	2580.86	2388.24	52487.5	98650.8	20986	46881.2	34159.3	17958	84786.7	58222.3	43845.2
P21744	IBP4_RAT	Igfbp4	Insulin-like growth factor-binding protein 4	1	0.792458	0.936351	0.0206682	0.318291	0.14314	0.305508	0.614518	0.708073	0.810704	0.907381	1.16515	1.24332	1.24643	38884.9	16725.6	9916	9008.89	38409.3	39439.4	67350.4	19304.1	63887.3	17231.5	22085.9	13975.8	1451.58	12815.5	16710.8	8400.75	37327.1	17369.6	9450.01	5950.61	10794.9	10214.7	5370.63	8709.31	17230.8	9448.03	8766.22	8516.87	15471.2	11943	15867.4	12090.2
Q9QXU9	PCS1N_RAT	Pcsk1n	ProSAAS	1	0.562188	0.895115	0.104895	0.572944	0.14314	0.305508	0.0961111	0.217174	0.986788	0.991672	1.12163	1.63789	1.96929	43968.6	25764.7	9527.98	7996.74	95014.6	58393.3	70984.6	21734.8	84663.4	22622.1	29417.9	16742.6	6846.86	13594.4	21333.2	20593.8	40076.4	26489.8	11850.4	8063.81	18345.8	9410.11	18956	15392.9	16770.3	15092.1	19572.5	16643	16720.5	15095.5	22767.2	21448.9
O35244	PRDX6_RAT	Prdx6	Peroxiredoxin-6	1	0.147103	0.777049	0.645377	0.959135	0.14571	0.309454	0.0212209	0.101281	0.499191	0.743198	1.23649	0.912619	0.283694	75697.9		41392	54280.7	75362.9	33967	100328	38655.6		57074.8	30574.4	44631.6	31205.1	31574.9	38982.7	27814.8	74704.5	34739.7			34990.5	44295.5		34610.7	2561.06	40008	30122.8	35953	46828.8	45479.6	34248.2	41222.9
Q5U300	UBA1_RAT	Uba1	Ubiquitin-like modifier-activating enzyme 1	1	0.180569	0.829973	0.897167	1	0.153535	0.324466	0.0439369	0.144408	0.601883	0.794207	89.4921	1.05908	0.108029	6939.99	10264.3	9856.95	9833.38	11561.6	1621.53	18629.8	13937.2	24505.6	13096.2	7367.71	7549.11	5620.01	14656.3	9377.74	14331.5	5606.33		7165.49	6624.64	5265.34	10324.7	8483.33	13343.3	4146.62	1985.08	17276.1	11188.6	16553.8	13820	9725.79	8566.4
P50398	GDIA_RAT	Gdi1	Rab GDP dissociation inhibitor alpha	1	0.492258	0.887645	0.95913	1	0.156401	0.328902	0.017953	0.0924837	0.943128	0.9726	1.08424	1.1403	0.694991	59436.7	105182	55454.2	58663.1	357322	66890.9	142851	126935	166033	162677	100444	113913	99182.4	95724.3	135171	86181.8	105248	87539.7	146785	84293.3	77216.9	117236	193547	101328	82378.7	88824.5	145566	132310	71795.1	137677	67182.6	140787
Q63621	IL1AP_RAT	Il1rap	Interleukin-1 receptor accessory protein	1	0.313187	0.857444	0.878477	1	0.165494	0.334891	0.337339	0.489799	0.0406319	0.293311	0.817853	0.875312	0.886645	9354.45	5083.37	3634.99	6271.17	9276.68	7056.58	4979.1	8134.51	6704.83	7936.59	7310.32	6483.53	4515.06	9899.16	6901.87	8307.19	6726.56	6170.94	7161.74	9662.36	5932.92	15731	16411.1	15030.2	4527.69	5482.45	9935.5	8298.29	6355.32	9790.79	10911	9839.37
O35314	SCG1_RAT	Chgb	Secretogranin-1	1	1	1	0.573737	0.946667	0.165494	0.334891	0.0245041	0.104824	0.0684965	0.376731	0.975741	1.13432	0.932942		1332				2252.9		3848.01	2570.11				2249.03			1386.83		1264.39				6381.79	3268.27					3177.33
P02650	APOE_RAT	Apoe	Apolipoprotein E	1	0.0559441	0.627972	0.400468	0.856556	0.165494	0.334891	0.000496629	0.0329299	0.150381	0.526335	0.845294	1.06828	1.14438		2576.42	1195.63	1567.25		714.454		414.375		3995.21	1449.87	1499.67	457.551		2793.85	2057.35	280.367		209.538		1169.58			328.12				1203.94	5123.43	812.563	82.269	1515.85
P35704	PRDX2_RAT	Prdx2	Peroxiredoxin-2	1	0.427822	0.887645	0.95913	1	0.165494	0.334891	0.123821	0.248701	0.252575	0.604982	1.72355	1.04813	0.453803	176714	401218	219127	234621	505635	250106	369277	303509	416451	317522	266223	256451	343611	208878	475629	239554	214904	200121	346805	202312	263098	202038	197975	326111	294739	280441	399949	263700	170852	411449	188028	352578
P31722	C1QC_RAT	C1qc	Complement C1q subcomponent subunit C	1	0.117882	0.687391	0.95913	1	0.165494	0.334891	0.188451	0.333968	0.42618	0.700694	0.820081	0.885341	1.18781	4383.71	8921.93	16369.8	10055.9	11822	13027.3	2783.01	6447.79		11470.7	11727.6	3950.76	9180.26	10529.4	9368.67	8155.14	11774.5	9527.11			22220.5	11016.1	8585.94	6399.9	13422.2	13360.7		3272.66	14130.4	5460.72	9544.94	2833.35
O54715	VAS1_RAT	Atp6ap1	V-type proton ATPase subunit S1	1	0.367632	0.868773	0.573737	0.946667	0.165494	0.334891	0.0154073	0.0888258	0.497718	0.743198	1.15337	0.745945	1.41068	202821	167192	513220	80871.1	68659.2	40762	629856	48133.3	33860.8	142939	136670	96678.1	14158.2	42669.7	193676	142499	336568	39528.5	19253.8	6373.68	143287	27600.7	61787.2	117345	185267	91696.7	93764.8	102945	307654	211710	153260	138853
Q6IG12	K2C7_RAT	Krt7	Keratin, type II cytoskeletal 7	1	0.0495505	0.627972	0.160528	0.633881	0.165494	0.334891	0.798516	0.851085	0.799309	0.902887	2.43753	1.36078	1.04698	16296.8	36107.3	17397.2	30815.5	41099.5	41002.6	23845.8	35133	37124.1	29426.4	37028.7	38281.4	31549	32644.5	41257.1	39812	27000.6	31304.5	30982	22987.6	35407.1	39796.2	44660.2	27867.9	28750.6	28606.1	39270	39547.8	28992.2	35441	30693	36569.1
P31721	C1QB_RAT	C1qb	Complement C1q subcomponent subunit B	1	0.21978	0.830376	0.878477	1	0.165494	0.334891	0.212478	0.357646	0.90841	0.949515	0.814465	1.12189	1.29668	1644.37		1519.6	410.892		307.612			1379.42		1544.93					830.746	957.142		2964.12	4326.23	2123.09	2596.8	1366.98	3349.48		901.936				1961.86	1546.59
Q6IE52	MUG2_RAT	Mug2	Murinoglobulin-2	1	0.267677	0.857444	-	-	0.17094	0.344288	0.510315	0.631179	0.236141	0.594367	0.384904	0.430233	0.512242	30640.3	23813.3	25268.8	27820.7	6632.09	17443.9	16530.9	20240.5	24214.6	31094.6	20231	8616.08	9945.48	6056.66	20658.5	26457.3	24015.3	14014.7	3810.77		14766.1	2708.7	4943.43	7696.65	22970.5	10461.4	9774	11860.9	41585.4	11776.3	13514.7	18385.2
Q7TST9	TBX3_RAT	Tbx3	T-box transcription factor TBX3	1	0.767899	0.936351	0.315152	0.795812	0.172814	0.346436	0.596798	0.694295	0.538152	0.767365	1.2121	0.626403	0.396836	45755.6	65706	85238	91346.9	65068	98572.8	48553.9	63303.4	24379	99360.1	77063	45029.8	69161	74223.2	72300.5	70055.3	96797	91209.9	26617.1	4881.58	115355	61204.3	62068.1	55400	71400.8	123454	16972.2	36704.2	117474	27655.7	86347.4	33507.1
P04636	MDHM_RAT	Mdh2	Malate dehydrogenase, mitochondrial	1	0.572761	0.905526	0.775758	0.981069	0.180569	0.35813	0.0797254	0.19415	0.7803	0.899205	0.838715	0.729084	0.133887	29958.3	21322.8	21642.6	31375.8	41019.7	37422.7	26716.8	12634.9	12482.7	46771	37663.7	14386.3	16970.5	28897.6	33710.1	27679.2	49440	38069.3	7387.29	2649.56	48196.6	28168	16501.9	24138.9	20204.2	48744.5	8020.36	11266.2	50842.5	11974.1	28606.4	11548.3
P04785	PDIA1_RAT	P4hb	Protein disulfide-isomerase	1	0.949717	0.988618	1	1	0.181019	0.35813	0.908987	0.936894	0.342852	0.650159	1.29344	0.696062	0.750063	2980.4	3120.44	909.71	907.739	467.151	2092.06	1461.19	1643.5	2391.88		2637.22	1405.08	341.146	463.787	1915.58	1114.75	304.059	1456.35	1734.81		927.285	1613.71	1573.02	982.674		1017.82	669.948	1312.17	1320.6	1201.29	608.599	1099.4
P14562	LAMP1_RAT	Lamp1	Lysosome-associated membrane glycoprotein 1	1	-	-	0.017316	0.299145	0.181152	0.35813	0.689806	0.770092	-	-	1.289	1.85602	1.38444	2223.68	853.738	2952.96	2468.67	3408.14	3188.27	2565.59	1230.68	1434.13		2560.04	1850.63	3358.55	1449.04	1987.6	4197.43	4204.56	1223.06		6232.23	6565.73	2947.02	2125.45	6556.62		2511.6	2270.21	4082.61	2936.41	2744.31	5279.54	1289.49
D4A540	AUGN_RAT	Ecrg4	Augurin	1	0.367632	0.868773	0.463403	0.907171	0.182316	0.358778	0.206198	0.353698	0.718654	0.871438	0.874237	1.48973	0.757794	9820.79	9905.59	21253.9	8006.53	2488.29		5830.26		4165.64	9262.37	68292.8	1482.34	1113.39		8821.19	5482.3	10267.7				9020.27			2815.37	3283.37	4530.96	2672.55		7197.92	10159	2521.34	2058.67
P35213	1433B_RAT	Ywhab	14-3-3 protein beta/alpha	1	0.635365	0.91357	0.5338	0.94125	0.189277	0.359672	0.0118021	0.082177	0.783212	0.899205	1.24566	1.47051	0.27373	2098.62	4352.22	5648.95	9552.91	1734.87	8157.94	3975.08	3389.16	2097.66	8162.22	8669.11	3642.96	2862.62		5871.06	6468.62	7025.33	5111.09			5150.76	7610.04	2855.09	2905.51	4680.76	7408.86		2777.2	11300.3		5979.74	1304.42
Q4V885	COL12_RAT	Colec12	Collectin-12	1	0.027972	0.570884	0.234499	0.717473	0.190251	0.359672	0.0309088	0.120059	0.302572	0.619026	0.350506	0.465901	1.23567	5194.78	12921.9	16684.3	38632.2	27838.9	49453.7	5695.04	7792.23		35478.5	23294.6	10612.2	16495.7	35932.6	31314.9	23401.9	22647.7	38968.1			49095	43959.4	24467.8	15649	5532.23	44287		7126.55	42150	9039.45	31327.6	13744.8
Q62813	LSAMP_RAT	Lsamp	Limbic system-associated membrane protein	1	0.0559441	0.627972	0.798446	0.981069	0.190316	0.359672	0.43594	0.569904	0.011474	0.176699	0.812149	1.00157	0.916044	23325.5	297.6	20316.5	18313.7	4937.21	15768.2		26100.6		6861.28	22728.1	14955.2		8136.31			43044.7	42271.3		22373.6	3553.33	14660.7	5989.65		10898.3	8207.62		2005.56	11616.4	2817.16	32301.2	1826.56
Q62975	ZPI_RAT	Serpina10	Protein Z-dependent protease inhibitor	1	0.562188	0.895115	0.0010878	0.0837607	0.190316	0.359672	0.0556318	0.161401	0.203256	0.570944	0.711667	0.318463	0.708307	31736.7	55087	22360.4	45070.7	65987.7	33607.2	35327.1	38809	32245.8	52386.3	21257.1	55081.4	40886	47531.8	48997.8	45780.4	25274.3	37972.2	20160.1	13189.9	47597.5	57677.3	56174.8	33938.5	39154	30627.8	28546.7	28122.4	47101	39519.9	34974.8	36742.1
P13635	CERU_RAT	Cp	Ceruloplasmin	1	0.562188	0.895115	0.0281274	0.371282	0.190316	0.359672	0.0496545	0.150628	0.232385	0.594367	1.08275	0.724133	0.841362	160932	123279	300144	132238	57905	44600.5	146165	29797.8	8844.61	165751	206924	75233.7	28938.5	42446.7	137416	49953.2	142076	45891	16149.4	3828.87	123699	35244.2	30359.1	70436.2	107510	74622	56381.7	57294.7	94188	119336	115392	52500.9
Q63041	A1M_RAT	A1m	Alpha-1-macroglobulin	1	1	1	0.160528	0.633881	0.190316	0.359672	0.100972	0.219552	0.312299	0.621906	1.11046	0.726831	0.558601	6894.15	4639.13	3414.07	5576.54	5145.33	6684.33		1762.4	3292.39		4827.07		5477.76	4405.91	5113.5	5520.13	7306.3	3687.57			5491.61	7873.09	1950.03	3270.41			4856.5			2295.79	3679.6
P08460	NID1_RAT	Nid1	Nidogen-1 (Fragment)	1	0.117882	0.687391	0.189277	0.676923	0.190316	0.359672	0.0929525	0.212076	0.533595	0.765593	0.528094	0.628609	1.33389	18690.7	30222	45869	17608.9	3901.34	35318.1	54670.5		4218.59	41688.8	43733.9	21357.7			41015.9	10547.7	19595.8	7675.93	103.368		32162.1		3148.97	10363.6	8524.7	9741.36	16476.1	14952.2	16982.9	41215.6	15635.8	11424.1
P04937	FINC_RAT	Fn1	Fibronectin	1	0.0934066	0.687391	0.720901	0.959135	0.190316	0.359672	0.0533837	0.158528	0.602251	0.794207	0.524512	0.934165	1.29228	89511.8	68477.4	71323.4	430745	48474	106683	23833.8	47144.4	15417.5	35534.3	82637.2	34858.3	15783.1	74352.3	50276.4	90726	58959.5	14704.9	18118.6	12824.7	43029.9	23605.6	35068.1	53755.2	32843.8	34642.8	27145.1	28521.9	1120210	31952	62187.1	60959.9
P31211	CBG_RAT	Serpina6	Corticosteroid-binding globulin	1	0.957792	0.988618	0.160528	0.633881	0.190316	0.359672	0.0827236	0.19802	0.969263	0.982017	0.960727	0.708295	0.744773	53788.1	9642.4	12090.9	39444.2	17142.9	25236.7	20970.7	11401.5	30271.4	20346.4	23828.5	7996.35	7308.21	19504.1	12572.6	22346.8	22159.3	7955.58	2222.53		24040.1	4810.53	3322.05	17381.5	11060.7	7727.75	2967.99	10419.2	71250.9	9133.11	13229	9714.39
Q641X3	HEXA_RAT	Hexa	Beta-hexosaminidase subunit alpha	1	0.370962	0.872053	0.682828	0.959135	0.193233	0.361996	0.0473714	0.146211	0.0514761	0.32578	1.03342	1.08124	1.099	34820.2	10347.4	4428.84	15262	209914	17966.3	59642.4	5195.97	28887.6	29566.5	27132.9	7923.99	2764.18	12562.3	18890.5	6819.93	9370.11	7162.71	11489.8	3435.86	10360.9	4515.53	5401.12	11990.9	5625.67	10937.1	6832.05	7926.83	18551.4	14694.1	13554.3	23253.9
Q6P6T4	EMAL2_RAT	Eml2	Echinoderm microtubule-associated protein-like 2	1	0.272128	0.857444	0.309524	0.795812	0.193233	0.361996	0.0579967	0.165203	0.915949	0.955233	1.50365	1.35091	0.598589	13362.1	9576.78	9559.6	14761.5	112122	18923.8	28531.5	5387.05	16425	21235.2	21357.1	6481.29	7188.19	11491.1	13332	7338.47	6183.06	6396.89	9369.61	2271.67	10299.7	9398.64	7822.99	10351.9	3813.39	10477.6	8608.26	10134.5	11993.2	16172.1	15890.7	21667.5
P85972	VINC_RAT	Vcl	Vinculin	1	0.957792	0.988618	0.294872	0.787461	0.194872	0.363478	0.338465	0.489799	0.0914175	0.449307	1.10519	1.67518	0.813674	54054.3			118363	17585.6				137934	10397.5			498.726			35893.4	16231.9	23070.1											361251		15339.1
Q9R1T5	ACY2_RAT	Aspa	Aspartoacylase	1	0.851815	0.972324	0.413586	0.8765	0.198601	0.368831	0.0439369	0.144408	0.894113	0.949515	1.24173	1.745	0.561781	325856	386955	259119	233858	469309	439377	496209	437282	415098	390404	382193	450420	303584	344865	509538	417118	435192	382241	334601	223765	280088	539230	622037	367654	338364	276172	360772	369521	363089	547475	238413	469124
Q5RKI0	WDR1_RAT	Wdr1	WD repeat-containing protein 1	1	0.492258	0.887645	0.0037296	0.153846	0.199589	0.369067	0.122084	0.246808	0.411511	0.688035	1.30273	0.30719	0.658886	58440.6	112590	212048	296016	144422	212559	108582	105153	54514.8	197639	199819	139893	174965	190803	194181	211616	267763	328809	20469.6	2058.79	314281	294902	217565	93689.6	156536	261025	32648.9	99398	246689	91172.5	247662	74677.4
P15978	HA11_RAT	RT1-Aw2	Class I histocompatibility antigen, Non-RT1.A alpha-1 chain	1	0.724165	0.926105	1	1	0.203071	0.373895	0.182611	0.327954	0.769335	0.897558	7.60614	1.60143	0.436417	13107.3	16383.3	14794.6	61724.6	23299.5	39556.1	10385.5	13747.6	29555.9	26644.3	32165.9	6675.98	24684	29955.6	31361	39787.2	44348.7	49351.7			41610.5	36126.6	21589.4	18399.9	5735.3	44063.3		12570.3	71165.4	2244.72	33849.7	2264.27
O35567	PUR9_RAT	Atic	Bifunctional purine biosynthesis protein ATIC	1	0.0559441	0.627972	0.949717	1	0.21049	0.385679	0.00118996	0.0411962	0.38024	0.660129	1.49216	0.992621	0.294583	7325.25	8145.72	52667.2	45198.7	32626.9	44201	10966.9	18585.6	4553.6	46955.1	37883	18661.5	19743	34181.6	24811.1	27348.9	46326.8	46253.4	3760.24		38717.6	34340.1	28448.9	17739.3	38122.7	45678.4	590.688	13041.2	56973.9	9084.94	44822.1	9880.88
P20760	IGG2A_RAT	Igg-2a	Ig gamma-2A chain C region	1	0.635365	0.91357	0.234499	0.717473	0.217563	0.385679	0.0231059	0.104335	0.00407195	0.140931	1.42516	0.894952	1.23891	36243.9	33361.4	113891	85562.8	47344	95190.7	27517.5	29774.4	3722.95	84806.5	69418.2	48454.4	47772.8	55937.1	71759	43397.1	67044.6	71581.9	3762.76	5193.81	103218	82360.6	43242.4	37501.9	48546.2	99439.8	7001.71	19489.8	74250.8	32379.5	95279.5	18599.6
P04094	PENK_RAT	Penk	Proenkephalin-A	1	0.635365	0.91357	0.382284	0.842308	0.217563	0.385679	0.200104	0.345768	0.00479162	0.140931	1.02312	1.10364	1.12843	104208	117054	352356	277067	131740	249110	100906	113547	36871.6	228571	263275	147332	176584	205208	183104	212386	201544	269720	32455	11160.5	292142	230106	185074	134611	169867	298440	53395	71258.6	261963	108869	261337	76449.1
B0BNN3	CAH1_RAT	Ca1	Carbonic anhydrase 1	1	0.635365	0.91357	0.645377	0.959135	0.217563	0.385679	0.119912	0.246107	0.225409	0.588355	1.17594	0.520326	0.704716	595.997		938.248					189.072								793.231					252.321							322.349	1600.26
P26644	APOH_RAT	Apoh	Beta-2-glycoprotein 1	1	0.117882	0.687391	0.798446	0.981069	0.217563	0.385679	0.0561348	0.161861	0.284693	0.604982	0.671532	0.999882	1.15159	10857.7	9637.25	28413.2	28123.4	17337.9	27372.6	14875.8	12950.7	5494.86	35951.2	30872.3	13462.3	11007	11217.5	24829.5	15727.3	22284.6	14975.7	5188.55		22474.5	18358.7	14439.2	13916.2	9139.41	12816.3	554.094	8721.29	23592.2	11471.2	16153.8	7884.43
Q9EQV9	CBPB2_RAT	Cpb2	Carboxypeptidase B2	1	0.792458	0.936351	0.382284	0.842308	0.217563	0.385679	0.796987	0.851085	0.515402	0.753531	0.839838	0.830014	0.707879	16947.7	27324.2	51259.3	62421.1	60063	87719.7	29347.7	21885.9	7410.18	58331.9	37926.6	29709.9	57725.9	48309.5	52525	63502.2	102747	99356.5	3351.18		137247	116800	55115.9	29596.2	48808.2	109548	4391.31	19144.3	84674.6	23494.4	91481.1	19470.6
Q63198	CNTN1_RAT	Cntn1	Contactin-1	1	0.313187	0.857444	0.130381	0.608443	0.217563	0.385679	0.089018	0.206101	0.563502	0.777129	0.91943	1.26598	1.14591		9177.83	7472.49	1367.97									354.834			1411.5	2858.54	2920.29		6449.59		7851.96	4206.29	4062.82				3141.41	1883.68
Q9R0D6	TCO2_RAT	Tcn2	Transcobalamin-2	1	0.001332	0.0854384	1	1	0.217563	0.385679	0.0238406	0.104824	0.613447	0.8006	0.478913	1.09219	0.838477		2638.08		4842.17		1219.99			661.1					3666.3		8952.79					4765.85							1734.24	15405.1
P02764	A1AG_RAT	Orm1	Alpha-1-acid glycoprotein	1	0.792458	0.936351	0.95913	1	0.217563	0.385679	0.260041	0.399409	0.95082	0.978291	0.907795	0.940031	0.782003		10319.8	52983.7	57704.5	50834.3	50330.4	15464.7	9599.82	2947.96	29214.6	51644.1	31595.5	57752.8	57874.2	29628	48280.5	29212.6	84420.3	227.711		68984	65900.3	48671.8	13744.8	9173.28	60518.8	239.356	13015.5	36410.4	7082.27	63491.7	8560.88
P08025	IGF1_RAT	Igf1	Insulin-like growth factor I	1	0.562188	0.895115	0.382867	0.842308	0.223776	0.395062	0.530909	0.647035	0.0113979	0.176699	0.694907	1.38527	1.1656	735.971		14836.3	4313.05		9955.3		13643.6	7595.97					12205.5		16794.1					14274.9	179.965		37.1447	10231.9	66.0454		13484.3	26314.5		675.686
P58775	TPM2_RAT	Tpm2	Tropomyosin beta chain	1	0.271594	0.857444	0.5338	0.94125	0.229535	0.403568	0.0656098	0.175208	0.935822	0.967226	1.14965	1.05718	0.615127			4763.37	3957.46	66.355	3434.91		4816.96	3097.48	929.678				5872.07		8607.77					4658.46		123.641			138.825		4754.96	10192.3			710.563
Q5U2P6	PIANP_RAT	Pianp	PILR alpha-associated neural protein	1	0.492258	0.887645	1	1	0.23587	0.413013	0.43971	0.572475	0.545797	0.772928	1.15561	0.946607	0.67382			1393.89						505.246													2414.23	1205.5	1159.58			316.748			783.528		1684
Q63374	NRX2A_RAT	Nrxn2	Neurexin-2	1	0.303696	0.857444	0.754579	0.981069	0.236985	0.413279	0.688272	0.770092	0.123165	0.500316	0.529295	1.07672	0.847776	29755200	5929670	6679070	32012700	7614590	16455400	11995200	6989110	28685700	6846430	12215400	2846020	8975900	20003000	1350590	29556700	11862400	12347600	713202	38905.1	14905200	470520	4049270	6173450	1877890	4507860	1414420	9080990	36339200	3264540	13053900	9970420
Q9JLD2	NEUS_RAT	Serpini1	Neuroserpin	1	0.594073	0.91357	0.620047	0.959135	0.247451	0.421255	0.227442	0.373769	0.0831057	0.433194	0.841101	1.30323	0.505108	16146.9	9653.72	11858.5	5783.5	7219.58	6340.04	20761.2	4046.02	3328.07	14495.7	16405.6	6127.3	1904.91	3785.44	16209.4	9771.13	9180.08	5617.02			10770.5	6797.4	3539.12	5525.83	9131.72	2448.86	4813.45	5666.21	15838.1	7891.19	5644.98	4447.69
P08934	KNG1_RAT	Kng1	Kininogen-1	1	0.492258	0.887645	0.234499	0.717473	0.247451	0.421255	0.0590719	0.166502	0.225076	0.588355	1.32779	0.777468	0.824775	19367000	6151670	5537660	20077200	8000820	15413200	12096200	7394620	16366600	7735420	12424300	2421820	7645160	16238400	1011890	23026700	14945000	11777000	833609	38526.9	14334100	626626	2650930	5858280	1536490	4590200	1006330	8362460	26840300	2832060	10485300	7772540
Q01177	PLMN_RAT	Plg	Plasminogen	1	0.367632	0.868773	0.328205	0.795812	0.247451	0.421255	0.794335	0.851085	0.259384	0.604982	0.818183	0.922321	0.863893	46278.1	46179.7	55722.4	47079.4	41684.2		45361.4	23082.3	53118.8	47324.6	51372.6	44418.3	43393.8	43189.6	36606.4	45145.1	32729.6	40005.3		59805.5				76084.7	16900	48369.6	51758.1	45588.7	53374	46356.4	34986.2	45954.9
P27139	CAH2_RAT	Ca2	Carbonic anhydrase 2	1	0.635365	0.91357	1	1	0.247451	0.421255	0.34107	0.491727	0.340437	0.649926	1.3977	1.2094	0.649831	16042.6	13498.1	10085.7	5485.57	14630.7	13375.5	8086.3	15885.6	12510	10748.6	6183.16	12512.1	15421.7	10966	8780.39	15639.5	21588.3	17151.2	8425.24	11908.8	15250.5	15902.5	10404.9	6295.77	7067.72	8109.61	7069.93	9333.25	4745.26	7976.38	8517.35	9187.32
O70513	LG3BP_RAT	Lgals3bp	Galectin-3-binding protein	1	0.367632	0.868773	0.645377	0.959135	0.247451	0.421255	0.689584	0.770092	0.847299	0.923236	0.777343	1.06832	0.759957	16902800	4208060	5026640	20735400	3797220	12280800	9669280	4093620	17694000	5187670	9345080	3188020	7011070	13475200	1389130	17311100	12097000	8379160	736367	65927.6	12806000	682672	4316300	5767210	2651940	3496190	1382380	8357520	24012000	3584640	9980210	7446110
P10111	PPIA_RAT	Ppia	Peptidyl-prolyl cis-trans isomerase A	1	0.041958	0.588724	0.95913	1	0.247451	0.421255	0.00491236	0.0606241	0.969263	0.982017	1.30694	1.21067	0.872349	193516	209247	279552	178348	104995	140749	183126	196565	196412	163526	215334	198310	186713	173639	167753	184012	190186	246844	371612	372989	243650	330614	369314	341712	243876	223168	252079	232473	202322	210716	155381	188151
P10760	SAHH_RAT	Ahcy	Adenosylhomocysteinase	1	0.712787	0.919659	0.234266	0.717473	0.263487	0.446781	0.331124	0.483317	0.469963	0.732733	1.17115	0.621965	0.183774	2566.23		471.791			2881.09										3835.79		4425.82			5701.24	5008.81	1324.38			193.028					2896.26
Q5XHZ0	TRAP1_RAT	Trap1	Heat shock protein 75 kDa, mitochondrial	1	0.930736	0.988618	0.0512821	0.464555	0.272128	0.459618	0.183881	0.327954	0.144211	0.516744	0.784462	1.7772	0.706234	55702.6	515361	208751	66976.5	1042460	754696	447072	125324	181520	4287.12	312626	170803	360368	79376.7	438563	217199	287451	225218	472341	354864	314040	141593	456586	191149	288548	399916	615299	312788	57498	451552	240996	270780
Q68FR8	TBA3_RAT	Tuba3b	Tubulin alpha-3 chain	1	0.367632	0.868773	0.382284	0.842308	0.277512	0.460001	0.492177	0.616862	0.28087	0.604982	1.10793	0.666664	0.770451		887.655	1785.5	8913.39	7815.32	8383.48	2040.48	1364.36		6883.14	8918.12	1864.01	6382.06	4361.61	2906.91	7497.5	9792.89	8875.31			1891.43	5875.03	3580	2782.61	1217.8	5325.64		3489.89	5942.78	3871.92	2627.53	1221.07
O55004	RNAS4_RAT	Rnase4	Ribonuclease 4	1	0.00749251	0.25878	0.573737	0.946667	0.279861	0.460001	0.249657	0.39508	0.0510915	0.32578	0.654695	1.08438	1.62669	4802.6	403.801	3879.29	3787.52	5472	8321.78	964.553				3905.42	3416.24	466.32	5853.42	7200.27	3003.77	8375	3301.99			1134.86	5849.17	3249.53	3685.02		3855.37		2356.76	6375.25	1509.08	4707.02	2979.64
O54701	NCKX2_RAT	Slc24a2	Sodium/potassium/calcium exchanger 2	1	0.635365	0.91357	0.194872	0.676923	0.279861	0.460001	0.0161204	0.0901978	0.119154	0.500316	1.05413	1.25713	0.876991	165490	44481.2	92028	96930.7	68953.3	100609	87624.8	43840.5	33178.3	109367	85829.1	55428.4	28135.2	58898	73687.3	92495.5	181291	92771.8	10060.6	3039.35	126351	102290	57434.9	59756.1	143618	81444.1	27324.4	38796.3	152355	51009.7	96061.4	31527.9
O35568	FBLN3_RAT	Efemp1	EGF-containing fibulin-like extracellular matrix protein 1	1	0.635365	0.91357	0.798446	0.981069	0.279861	0.460001	0.800182	0.851085	0.431886	0.705058	2.57815	0.402943	0.576811	228685	59738.9	36990.2	72963.9	351196	43816.7	204327	48751.2	101505	142878	104806	59705.1	60789.6	51875.2	83993.3	61838.5	115627	88164.7	106353	41711.1	42838	62035	87990.6	198222	92053.2	66770.6	102605	102103	85022.4	120972	59191.2	119875
Q6AYP5	CADM1_RAT	Cadm1	Cell adhesion molecule 1	1	0.863936	0.972324	0.95913	1	0.279861	0.460001	0.154021	0.294268	0.547072	0.772928	0.976667	1.03065	0.841641	14913.6	7001.3	26747.1	13018.1	12076.3	44160.2	4161.25	11852.6	6233.89	5234.83	882.02	18248.1	15572.4	19233.4	15232.2	42964	32740.6	25614.1	1708.72		45660.5	28888.5	24517.8	11002.9	21811	20084	3386.76	9339.37	26302.9	12356.9	40612.3	7281.01
Q9R1J4	MYOC_RAT	Myoc	Myocilin	1	0.263487	0.851118	0.720901	0.959135	0.279861	0.460001	0.577527	0.676902	0.565275	0.777253	0.73606	0.730164	0.858927	855579	1695650	1565890	1189270	2209540	3163180	1644070	1771500	1615430	2437010	1536980	1715810	1252190	1201980	2030900	1146300	731549	970390	1449600	1455350	1158680	1120170	1340050	1201800	985005	1247470	1946700	1196370	982366	1596590	1366760	1326330
P31977	EZRI_RAT	Ezr	Ezrin	1	0.957792	0.988618	0.441803	0.879027	0.279861	0.460001	0.542989	0.653841	0.660039	0.834397	0.9374	1.41073	0.72223	11685	11856.4	27231.5	3577.19	25400.5	44074.3	12927.5	10436.1	13379.5	4931.8	4858.48	9700.86	23026.1	23490.6	8316.06	38356.3	34033.1	40137.9	3588.71		53566.9	48504.7	28308.9	11936.9	18695.2	33948.2	5219.44	10878	21876.3	11986.3	39109	6533.12
Q6IG00	K2C4_RAT	Krt4	Keratin, type II cytoskeletal 4	1	0.0714286	0.687391	-	-	0.284382	0.465649	0.936328	0.955521	-	-	8.11011	5.36093	1.44674	5641.22	8584.22	9170.33	12639.2	42498.8	9265.14	1665.86	3679.8	8616.81	7657.44	78000.1	5719.74	8660.26	1492.02	11388.9	11618.5	19123.1	6966.42			2510.33	8506.45		5149.7	1239.11	9554	21054.2		8220.13	5466.12	15824.5	9750.85
P14046	A1I3_RAT	A1i3	Alpha-1-inhibitor 3	1	0.367632	0.868773	0.104895	0.572944	0.314999	0.499252	0.58998	0.689778	0.139438	0.516744	0.655137	0.768386	0.626396	20450.4	20627.4	39149.2	41714.3	24021.4	29511.3	23509.9	11175.7		34903.9	31237.3	22245.4	19945.8	23947.9	23851.9	30727.2	40253.4	32945.7			48646	37664.2	16068.5	15930.5	22057.4	35069.6	2529.06	12409.6	32215.5	16408	28022.7	10012.1
Q9R1T3	CATZ_RAT	Ctsz	Cathepsin Z	1	0.874875	0.972324	0.0829837	0.572944	0.314999	0.499252	0.0467823	0.146211	0.182774	0.570944	0.931167	1.4673	1.32225	59304	33970.7	54529.6	54160.2	33260.2	62738.3	24187.5	19132.6	13983.1	65213.1	49083.8	22771.5	21158.1	34152	44695.3	53289	69092.4	50906.4	3546.5	1074.99	48307.6	48264.8	27483.6	30352.7	45956.7	26510.3	4528.62	14597.3	73592.6	30757.8	46497.2	20016.7
P00697	LYSC1_RAT	Lyz1	Lysozyme C-1	1	0.0934066	0.687391	0.505361	0.930187	0.314999	0.499252	0.0240188	0.104824	0.378099	0.660129	0.829439	1.0762	1.1844				1204.64	2214.86		1987.36		3882.3			1590.3	708.821	2219.13			2729.5	1782.14	4058.48	912.32		8383.45	6584.2	5030.3		1582.72	1104.99	1292.97		2380.92	1225.9	4099.34
P06238	A2MG_RAT	A2m	Alpha-2-macroglobulin	1	0.562188	0.895115	0.441803	0.879027	0.314999	0.499252	0.758118	0.822899	0.61575	0.801343	0.915312	1.11094	1.02951	3727.11	2272.83		6185.34	7376.09	6721	1386.35	3504.86	5117.76	3617.76	5286.13	7971.52	4143.46	4355.71	6743.24	5599.15	4204.12	4531.93	3561.66	5662.84	3093.17	7620.56	7305.47	5104.27		6907.73	5689.93	4678.74	6377.38	6560.32	5131.17	4985.58
P47820	ACE_RAT	Ace	Angiotensin-converting enzyme	1	0.712787	0.919659	0.645377	0.959135	0.314999	0.499252	0.564254	0.666331	0.713948	0.8703	0.836073	1.27504	1.43277	1790.85		2205.78		3785.16	2369.61	1052.45	728.106			3802.21		1106.18		2078.02			7303.39	7924.78	1123.66	4462.46	2717.79			1745.35	1363.89	39.6176	5945.96	1133.23	1348.17	2903.72	5686.06
P12843	IBP2_RAT	Igfbp2	Insulin-like growth factor-binding protein 2	1	0.635365	0.91357	0.573737	0.946667	0.314999	0.499252	0.714623	0.792153	0.74411	0.882625	0.931059	1.08606	1.20749	18926.3	10109.1	19298.8	1722.68			7705.41			9244.02	9947.86	4886.09	167.806		8399.71	330.26	2522.36				19631.1		46.3654	5158.78	649.933	354.655	1100.62	2138.91	4588.5	13071.4	11395	7529.39
Q6P9V9	TBA1B_RAT	Tuba1b	Tubulin alpha-1B chain	1	0.957792	0.988618	0.955089	1	0.314999	0.499252	0.886893	0.91616	0.819134	0.907381	0.97195	0.959723	0.858274	1076.71	822.603	4826.78	250.264		1127.32	311.568			1456.65	216.885	5761.22			2449.8	3534.28	369.947							2262.24	1035.23	640.318	473.524	540.465	2228.23	3102.63	276.588
P06686	AT1A2_RAT	Atp1a2	Sodium/potassium-transporting ATPase subunit alpha-2	1	0.930736	0.988618	0.106061	0.572944	0.315378	0.499252	0.365478	0.508209	0.218469	0.588355	1.1078	10.36	1.805	48660.7	75417.5	60331.7	72933.4	71601.4	72630.2	95712.2	66897.5	82829.6	76321.9	26903	90277.2	70896.7	66352.6	72649.7	85387.6	47327.7	82853.8	58491.3	18516.3	75539.4	118024	98461.5	63961.4	65992.2	61018.8	68827.1	68009.1	77691.9	103326	65981.9	84785
P11762	LEG1_RAT	Lgals1	Galectin-1	1	0.367632	0.868773	0.280963	0.776471	0.315378	0.499252	0.078935	0.19415	0.581086	0.789593	1.31648	2.61314	0.798395	2231.71	4591.61	2388.99	5876.9	20334	14570.1	4129.27	9633.16	15252.3	6283.4	5702.95	4365.16	8626.96	6437.65	9397.91	8972.02	2337.78	9747.85	8959.36		6115.65	10416.5	14561.4	2554.92	2718.46	900.192		7051.18	6467.59	9347.34	6493.11	5831.99
P31000	VIME_RAT	Vim	Vimentin	1	0.957792	0.988618	0.866511	1	0.321267	0.506704	0.417346	0.557251	0.908175	0.949515	0.985444	0.711052	0.644886	13500.8	7266.55	3250.06	6159.22	26632.8	10632.2	13006.6	6491.11	10119.2	13355.6	11895.9	6409.64	6742.14	3336.33	8537.37	5697.21	4223.63	5064.87	6421.79	2122.06	4296.69	1850.54	3113.19	5728.69	4517.23	3982.32	9041.51	4322.41	6003.65	5790.1	9686.25	8381.29
Q64578	AT2A1_RAT	Atp2a1	Sarcoplasmic/endoplasmic reticulum calcium ATPase 1	1	-	-	1	1	0.327672	0.514914	-	-	0.444763	0.715463	3.06886	0.902622	0.179383	166807	469401	226506	321837	255325	242042	267680	356659	385425	214512	180372	272370	266515	227766	256686	378507	260582	429437	254145	167911	310471	388795	455407	239959	223364	268311	364157	257492	252159	341191	242309	300691
P04631	S100B_RAT	S100b	Protein S100-B	1	-	-	0.484848	0.930187	0.33007	0.516788	0.270443	0.406108	0.319387	0.630585	1.56648	0.810457	0.943272	14860.7	21127.3	19393.5	19967.4	25043.3	36323.8	24437.9	29110.4	48296.4	23016.9	16131.4	36668	25439.3	21330.7	37656	25407.9	37248.8	28271.4	32193.3	25237.6	21906.5	46245.9	32897.3	19103.4	20754	18406.7	25420.7	18494.6	32755.4	35423.2	13582.3	20450.5
P13207	EDN3_RAT	Edn3	Endothelin-3	1	0.755051	0.936351	0.0424242	0.455814	0.351049	0.538435	0.257003	0.398652	0.132471	0.514298	0.748172	2.34566	1.75194	12660.8	17728.5	9135.81	12037.5	15816.4	16926.8	10933	7487.95	20886	10915.9	9073.59	8767.89	16497.6	13507.7	18555.4	19638.9	16936.8	19078.1	12792.4	11535.1	13237.2	19065.5	20547.3	12977	9185.54	12193.4	12075.5	13414.3	9607.29	13236.5	12410	10889.4
Q641Z4	CDK9_RAT	Cdk9	Cyclin-dependent kinase 9	1	0.365967	0.868773	0.463403	0.907171	0.352681	0.538435	0.0350589	0.130775	0.114643	0.497204	1.07099	1.16673	1.2035	138449	46148.8	150740	93752.1	85722.7	757144	68418	452296	145108	51705	51597.4	33530.8	149618	263491	65831.8	94511.3	315629	419986	298206	269139	193184	389151	110321	198411	315661	393901	220502	220854	404956	318278	499121	292844
P20759	IGHG1_RAT	Ig γ chain	Ig gamma-1 chain C region	1	0.0559441	0.627972	0.234499	0.717473	0.352681	0.538435	0.056874	0.162993	0.189933	0.570944	2.3208	0.768719	1.18541	61122.1	125980	111030	67924.1	130926	83075.8	162371	215938	175163	85503.2	132055	184232	155601	141850	164085	140411	216450	108630	172811	131697	126562	260476	274647	148236	150965	166000	181747	195031	155185	189346	103118	187118
B5DFC9	NID2_RAT	Nid2	Nidogen-2	1	0.635365	0.91357	0.720901	0.959135	0.352681	0.538435	0.357394	0.502596	0.202357	0.570944	0.884301	1.41432	0.861391	7100.09	9979.11		7649.29	3853.78		8320.11	10963	8604.72	8723.99	4046.87	7678.56	7512.11	7329.83	9134.54	9955.53	3729.24	12152.5	7055.17			8800.1	7477.64	7121.09	10323.3	4297.58	9179.61	11622.1	8278.16	6873.09	7552.84	10294.3
P22057	PTGDS_RAT	Ptgds	Prostaglandin-H2 D-isomerase	1	0.427822	0.887645	0.878477	1	0.352681	0.538435	0.0427694	0.143583	0.247449	0.604982	0.737508	0.983322	1.29042	191538	130651	129977	226819	278283	640095	213133	162692	157883	255327	334153	20496.3	127606	149294	143901	78868.5	238516	143408	157630	73956.6	199721	241165	11850.8	108351	323802	185893	52152.3	53675.8	75934.1	159190	120322	287566
P24054	SPRL1_RAT	Sparcl1	SPARC-like protein 1	1	0.562188	0.895115	0.720901	0.959135	0.352681	0.538435	0.181288	0.327954	0.624918	0.808717	0.901992	1.05418	1.37697	267671	107594	289863	151570	134732	1173290	380302	211074	97553.1	113803	83092	63587.5	76777.4	198908	64911.7	74121.6	234495	72307.7	155751	140442	97833.9	129554	64490.3	95921.3	291953	117783	115044	152269	209312	143532	188992	87555.9
P01015	ANGT_RAT	Agt	Angiotensinogen	1	0.70318	0.919659	1	1	0.352681	0.538435	0.0401101	0.139173	0.692818	0.858128	1.08862	0.991744	1.07994	149675	51845.1	7279.09	50269.9	91692	24093.9	123255	45740	22368.7	160198	182475	79729.4	66599.3	54313	81743.9	57991	54673.1	24214	16222.6	18715.3	4049.93	11409.1	11984.6	38200.6	92259.4	24551.6	15296.2	53402.7	98744.3	27675	58727.2	39524.8
P14942	GSTA4_RAT	Gsta4	Glutathione S-transferase alpha-4	1	1	1	0.234266	0.717473	0.370383	0.563454	0.0305045	0.119476	0.85384	0.926369	0.706097	3.09209	0.651295	76547.1	53566.7	56190.5	55355.9	69738.4	56935.5	49570	57885.3	72638.2	50793	65241.2	69549.6	64702.5	68438.5	68899.2	77611	60260.7	73781.1	77067.8	45500.3	64319	78239.6	77992.2	70423	62472.9	44853.3	70112.1	56664.8	41781.4	58362.4	54651.5	50045.6
Q64541	AT1A4_RAT	Atp1a4	Sodium/potassium-transporting ATPase subunit alpha-4	1	-	-	-	-	0.388412	0.58144	0.318748	0.469628	-	-	1.139	2.39223	0.582106	10863.8	7363.77	8070.78	12706.1	32326.8	11126.3	14246	11899.2	13449.3	19620.1	14713.3	9740.38	8960.8	13438.3	17841.6	9188.18	8277.42	11042	16435.3	10146	9451.68	12895.5	10616.1	15136.6	9866.7	11766.8	14321.1	8058.23	14026.5	14366.5	12976.5	10563.7
Q63475	PTPR2_RAT	Ptprn2	Receptor-type tyrosine-protein phosphatase N2	1	0.712787	0.919659	0.382284	0.842308	0.393048	0.58144	0.101368	0.219552	0.0145266	0.180028	1.09678	1.08746	0.91843	100553	8817.64	47272.7	44274.9	55228.8	214869	80300.5	51655.9	44665.3	71739.6	78361.4	22987.8	40663.5	69225.9	23143.7	37773.5	109826	99010.2	72384.2	88440.2	70238.9	89105.8	11317.7	64256.2	141750	88166.2	49534.3	63048.7	107532	70273.4	95424.5	78831.5
O08628	PCOC1_RAT	Pcolce	Procollagen C-endopeptidase enhancer 1	1	0.0312188	0.584051	1	1	0.393048	0.58144	0.43594	0.569904	0.0670939	0.376731	0.668912	0.970214	0.879868	2137.15	483.524	3162.62	3078.1		2639.79				4536.03	7951.71	2179.95	1326.03	1608.5	2031.82	2766.06	6425.52	2719.94			2098.29	2947.93	1717.21	2590.54		4560.51			3300.28	3272.69	4483.98
Q6P6T1	C1S_RAT	C1s	Complement C1s subcomponent	1	0.117882	0.687391	0.505361	0.930187	0.393048	0.58144	0.313173	0.462866	0.105789	0.469949	0.547072	0.871376	1.175		763.036			1838.42				194.195	1609.87	257.107		88.4848		123.292	842.292	621.754	148.164	10935.8	5007.43	509.953	714.07	255.318	303.548			242.819		161.129	17.2671	116.181
Q05820	LYSC2_RAT	Lyz2	Putative lysozyme C-2	1	0.010989	0.308379	0.328205	0.795812	0.393048	0.58144	0.00110933	0.0411962	0.323575	0.633569	0.621965	1.08218	1.44103	38.8601	1557.13	10567	10889.3	16120.6	21714.7		7615.08		21592.1	10649.9	1555	14537.5	11615.2	8888.45	11818.7	28590.5	21231.9			25025.5	36665.6	21978.3	15635.4	22898.7	16018.5		5356.57	35011.3	2958.84	24263.9	3944.23
P47868	SCG3_RAT	Scg3	Secretogranin-3	1	0.562188	0.895115	0.0829837	0.572944	0.393048	0.58144	0.464095	0.595123	0.38579	0.660129	1.1009	1.29661	1.12222	10403.4	7019.49	5021.67	1411.23		4584.54										2910.06			6052.66	24277.6		1423.7	9668.8						7031.45
P10354	CMGA_RAT	Chga	Chromogranin-A	1	0.0934066	0.687391	0.95913	1	0.393048	0.58144	0.0779062	0.19394	0.745073	0.882625	1.22311	1.24946	0.881528	170008	102790	61505.5	61658.9	321072	116835	171286	95683.7	157313	133501	122375	84275.9	80176.4	74796.8	95894.3	94518.5	144360	101256	51338.6	35940.9	55835.4	74127.9	73419.9	62655.1	93221.6	68883	83151.8	63572.8	113353	69208.6	89322.9	87821.1
P13221	AATC_RAT	Got1	Aspartate aminotransferase, cytoplasmic	1	0.041958	0.588724	0.234499	0.717473	0.393048	0.58144	0.00462783	0.0606241	0.989526	0.991672	1.9453	0.869413	0.617324	1297.94	3296.87		2515.7	3557.55	3146.28	3610.17	3878.17	5013.25	3253.72	1818.4	5557.42	4093.19	1381.84	3235.85	2644.9		2808.49			2242.53	2559.52	2396.18	2512.76		2466.97	2030.25	3488.81	2793.74	2652.12	898.725	3274.93
Q5XI58	CALI_RAT	Ccin	Calicin	1	0.263487	0.851118	0.382284	0.842308	0.400182	0.589959	0.626162	0.71955	0.847299	0.923236	1.29954	1.25877	1.06845	544169	170209	341725	480397	480584	2887580	329140	495650	310576	673558	576200	394606	227056	399713	203791	216923	418645	400362	188347	298820	176176	358351	276576	229064	440408	435385	277033	173096	551514	239258	617582	304705
D4A7V9	E2AK4_RAT	Eif2ak4	eIF-2-alpha kinase GCN2	1	0.874875	0.972324	0.645377	0.959135	0.408245	0.599785	0.917365	0.941401	0.35658	0.660129	0.935068	0.90874	1.44233	358095	188830	372177	471921	291560	2407600	261336	462334	263145	653060	428804	473565	239816	435240	143464	240432	407740	455094	241021	300922	176209	418985	322551	266543	468916	503014	272676	160678	530069	217248	515976	305829
P08649	CO4_RAT	C4	Complement C4	1	0.792458	0.936351	0.798446	0.981069	0.435872	0.621226	0.0295206	0.118587	0.0576204	0.332758	1.03792	1.00474	0.806207			214.071			3229.99	739.394					960.972							1192.26	991.209		333.797	967.049	1759.89			1000.71	945.989		1601.63		108.493
Q62930	CO9_RAT	C9	Complement component C9	1	0.427822	0.887645	0.328205	0.795812	0.435872	0.621226	0.436522	0.569904	0.266032	0.604982	0.591185	0.660057	0.728061	9254.7	5039.95	4268.96	5544.65	15261.1	6774.56	8431.66	5176.12	14642.2	236.844	6317.43	7100.62	4949.95	9231.62	3784.23	9139.73	5875.05	11972	9388.71	8583.55	3137.56	9099.8	18597	9446.98	2190.48	831.82	11629	7926.73	11815.3	11752.8	6309.03	9109.58
D3ZTE0	FA12_RAT	F12	Coagulation factor XII	1	0.492258	0.887645	0.0379176	0.437949	0.435872	0.621226	0.0760587	0.19394	0.375108	0.660129	0.719105	0.582223	1.33847	1296.94	1069.71	1113.34	1151.56		1958.92					1428.88			707.556	1326.47	1656.68	2226.45	3769.04				2626.56							1598.51		2067.19
P18292	THRB_RAT	F2	Prothrombin	1	0.874875	0.972324	0.0829837	0.572944	0.435872	0.621226	0.0879782	0.204702	0.366004	0.660129	1.07862	0.838831	0.782009	1706.95	1029.14		122.117	3567.04	1387.87	1473.76	556.927	1115.35	545.669	97600.5	2617.02	1359.87	3552.32	2188.15	1258.48	3925.87	1400.81	359.633	531.656		1478.36	4945.78	298.219		938.672	1821.5	2477.66	2981.33	1217.44	974.091	1193.69
Q9QX79	FETUB_RAT	Fetub	Fetuin-B	1	0.117882	0.687391	0.00466201	0.153846	0.435872	0.621226	0.636195	0.727522	0.38579	0.660129	0.702956	0.726061	0.892891	864.783		1872.41	1059.72		321.623			945.28			739.18			746.511		776.719	1753.36	1499.25			1007.33	1457.36	1178.67			577.557		710.129	823.854	159.912	868.167
P10960	SAP_RAT	Psap	Prosaposin	1	0.313187	0.857444	0.866511	1	0.435872	0.621226	0.000222259	0.0261154	0.594885	0.794207	0.822985	1.06602	1.09944	177857	148389	242108	149679	124202	104696	196485	80404	29866.9	221406	268200	146505	54516	86623	178552	63432.3	85298.4	47203	67874.2	47078.3	100204	74429.6	41782.3	138898	211495	135238	114531	132760	149016	143264	143184	88534.8
A2RUV9	AEBP1_RAT	Aebp1	Adipocyte enhancer-binding protein 1	1	0.147103	0.777049	0.441803	0.879027	0.435872	0.621226	0.0179724	0.0924837	0.778993	0.899205	0.663399	1.18686	1.26033	432560	424839	1070940	353844	127811	36341.1	757004	51320.4	25613.1	638579	983386	398672	23002	85982.1	576357	111154	175638	19629.6	71856.5	4089.67	252107	21962.7	30675.2	248518	506077	174670	415677	311279	247614	659904	328822	212482
P07154	CATL1_RAT	Ctsl	Procathepsin L	1	0.313187	0.857444	0.194872	0.676923	0.435872	0.621226	0.338691	0.489799	0.794103	0.899205	1.19455	1.28907	1.13361					30058.2		1520.9		2151.5							781.55		344.32						1321.07			1171.78		1565.07	1740.71		1661.69
P08494	MGP_RAT	Mgp	Matrix Gla protein	1	0.492258	0.887645	0.328205	0.795812	0.435872	0.621226	0.181288	0.327954	0.928601	0.963336	0.770833	1.44871	0.714823	12506.7	113.04	1182.02	10575.1	18765.2	198865	7956.15	25733.5	37116.8	1503.56	763.231		31273.8	22667.8	6360.69	17739.3	12821.1	32699.7	43967.6	24941.2		30338.6	12366.9	17535.4	33650.6	67141.6	19126.7	34319.9	17386.6	15391.5	24401.5	26677.4
A1L1K7	ACBG2_RAT	Acsbg2	Long-chain-fatty-acid--CoA ligase ACSBG2	1	0.0879121	0.687391	0.930736	1	0.437562	0.62157	0.0331044	0.124473	0.606531	0.794207	2.13499	1.05538	0.577401				2203.11			1754.84	879.8								1089.47	1767.82					3361	6231.64					2228.18			1061.29
P53813	PROS_RAT	Pros1	Vitamin K-dependent protein S	1	-	-	0.620047	0.959135	0.446968	0.632836	0.435702	0.569904	0.365602	0.660129	0.586977	1.31113	0.982818	3076.4	32434.3	26018.2	24719	34170.7	31632.2	22176.4	13673.7	1034.94	38832.5	42269.1	21310.2	22228.5	21614.8	26248.2	18416.6	43019.3	43944.6	4802.5		36669.5	25155.9	36099.8	21767.8	5779.45	31119.1	13964.6	13664.8	30135.8	13590.9	46857.7	11826.3
P70490	MFGM_RAT	Mfge8	Lactadherin	1	-	-	0.329004	0.795812	0.455944	0.643421	0.091821	0.210516	-	-	0.436082	0.788454	1.6767	30372.6	51640.6	13761.9	52921.8	35183.8	16241.4	42255.7	42078.2	35588.1	48511.6	45141.1	36626	35980.1	46586.2	45836.7	34197.1	31536.1	61704.9	13230.7	54793.3	12916.3	49849	57526.4	42184.7	8479.85	54875.3	47665.3	43679.5	30515.9	46522	35291.2	42468.4
P14200	MCH_RAT	Pmch	Pro-MCH	1	0.863936	0.972324	0.107892	0.572944	0.474702	0.663848	0.268363	0.405565	0.11867	0.500316	0.959239	3.36122	0.645503	10906.4	9488.58	12251.2	7114.87	14470.7	8136.15	7824.85	8061.91	13459.7	4283.96	8508.55	13740.6	9443.98	9480.48	10595.5	13476.7	13064.3	18202	25464.4	19997	13692.1	45344.4	51945.5	24807.6	13594.4	12368.9	15157.9	15710.2	10267.2	14727.1	13884.8	12682.2
P04762	CATA_RAT	Cat	Catalase	1	0.898102	0.988618	0.914286	1	0.480708	0.663848	0.471904	0.60107	0.361397	0.660129	1.96866	0.947599	0.753441	2239.2			4247.55				1977.73			8430.01	6840.67					3381.22			2088.06									7106.84		1554.01
P15087	CBPE_RAT	Cpe	Carboxypeptidase E	1	0.041958	0.588724	0.328205	0.795812	0.481251	0.663848	0.0107162	0.0812356	0.0496401	0.32301	0.543423	1.13901	1.00144	964.137	2590.89		2025.24	4086.62	872.499	4014.63	4537.45	5837.98	3949.57	2388.44	3291.22	2402.83	1900.91	2099.91	2590.7		1550.41	2138.99			3120.22	1189.31	1552.78	714.906	1882.33	1857.16	2055.59	2377.31	3151.77	577.545	1433.67
P30121	TIMP2_RAT	Timp2	Metalloproteinase inhibitor 2	1	0.562188	0.895115	0.0379176	0.437949	0.481251	0.663848	0.00714745	0.0641757	0.0834508	0.433194	0.911478	1.44418	1.32538	118443	202272	114972	118098	130508	121455	198242	145771	218468	148368	182494	142068	183932	94119.6	134582	183368	112208	55343.4	101298	63053.9	120255	63797.5	79310.5	83467	192570	95344.8	128392	131946	126245	112365	154306	196296
P05545	SPA3K_RAT	Serpina3k	Serine protease inhibitor A3K	1	0.313187	0.857444	0.441803	0.879027	0.481251	0.663848	0.352425	0.501283	0.17292	0.566589	0.751891	0.863753	0.932139	696.309	8749.99		8978.35		7002.92	186.209			15282	8846.35	10956.5		8035.17	7345.8	1212.06	52863.7	17653.1			2392.73			2009.97	175.175	16388.6		13370.7	6267.51	10269.2	1438.6	5175.15
Q6IE64	C1RL_RAT	C1rl	Complement C1r subcomponent-like protein	1	0.313187	0.857444	0.534965	0.94125	0.481251	0.663848	0.664241	0.752273	0.324156	0.633569	0.768204	0.856216	0.784081	40000.4	58474	62965.8	48593.8	54937.7	49618.9	34656.6	67869.6	68659.7	51224.7	60221.9	62848.5	68315	61744.8	65892.1	73046	45288.1	67420.6	47493.9	48426.6	53154.3	67521	69576.3	43984.7	29636.5	52511.9	64398.9	48016.3	51130.4	50192.9	55149.4	50291.6
P55207	ANFC_RAT	Nppc	C-type natriuretic peptide	1	0.492258	0.887645	0.798446	0.981069	0.481251	0.663848	0.942785	0.956146	0.59837	0.794207	0.864724	0.801314	0.885778	96.2655		612.794		220.683		1261.56			29.4958			767.189		7828.75	473.084		1628.92	429.3							771.968	523.832	959.137	2168.84		360.893	253.993
Q62718	NTRI_RAT	Ntm	Neurotrimin	1	0.0934066	0.687391	0.573737	0.946667	0.528849	0.715698	0.172231	0.319955	0.0197106	0.207574	0.806971	1.01624	1.05427	349225	644336	535401	379570	390332	413953	776099	679473	454676	406437	587927	462892	472569	497105	695556	439405	592522	574848	1083150	754058	406171	882071	994565	655976	626353	605132	757995	683838	333864	816360	338547	764666
P20156	VGF_RAT	Vgf	Neurosecretory protein VGF	1	0.874875	0.972324	0.441803	0.879027	0.528849	0.715698	0.0496752	0.150628	0.0228117	0.229109	1.06455	1.19322	1.30456				3840.28	7389.35						8663.75			4370.3	4941.93	6008.11	1962.48	10072.6			1013.33	2574.38	5363.61					5228.8	878.038	4737.12	6745.78
P32038	CFAD_RAT	Cfd	Complement factor D	1	0.562188	0.895115	0.720901	0.959135	0.528849	0.715698	0.0829998	0.19802	0.0305659	0.247745	0.850039	1.08371	0.97966	88682.3	294472	294679	243847	168780	136844	451389	320311	474908	194632	385153	316300	284256	343114	375174	269405	398844	339216	629340	465985	324727	478553	562399	424077	413185	353491	409286	454118	300268	476150	181468	466457
O70280	WFDC1_RAT	Wfdc1	WAP four-disulfide core domain protein 1	1	0.263487	0.851118	0.95913	1	0.528849	0.715698	0.50649	0.628101	0.28265	0.604982	1.63848	1.12797	0.804093	4151.1										3862.97				2365.57		2226.14											1466.93		5285.41
P07632	SODC_RAT	Sod1	Superoxide dismutase [Cu-Zn]	1	0.792458	0.936351	0.878477	1	0.528849	0.715698	0.256939	0.398652	0.297599	0.616551	1.05848	1.05013	0.784262	21433.8															4908.41							2087.89				2707.75
Q62923	PNOC_RAT	Pnoc	Prepronociceptin	1	0.367632	0.868773	0.328205	0.795812	0.528849	0.715698	0.575269	0.676902	0.299198	0.617096	1.00193	1.25446	1.09793	728162	235615	493706	688843	450227	2747230	417228	795653	364536	989490	833509	634707	302040	543951	210153	378023	691967	659931	352615	480225	249046	623606	474832	330627	747851	630779	427447	259289	789258	271944	547861	337145
P02563	MYH6_RAT	Myh6	Myosin-6	1	0.327672	0.868773	0.012654	0.296544	0.53582	0.718594	0.214091	0.358088	0.141855	0.516744	0.745154	1.57772	0.81729	12700.2	6672.89	6605.06	4576.83	9445.83	8978.96	15721.9	11054.6	11016.2	14746.6	7865.55	13333	12338.2	9935.47	10970.7	12810.5		4760.11	10245.2	8863.42	8215.98	8327.41	12859.7	10074.1	7171.45	7299.91	15592.1	13855.7	4061	12766.7	4986.41	9307.2
P55016	S12A1_RAT	Slc12a1	Solute carrier family 12 member 1	1	0.18981	0.830376	0.431818	0.879027	0.53582	0.718594	0.122354	0.246808	0.579428	0.789593	0.75633	0.827314	1.06244	972414	796539	2491290	484610	156146	13261.1	1032020	68179	2399.3	737788	1206460	771521	28660.2	77749.8	1061830	168506	1281210	809.218	125614	6265.15	1380020	2240.05	70071.6	847685	1419320	469878	1046510	662264	143609	1744770	920941	611692
Q53B90	RAB43_RAT	Rab43	Ras-related protein Rab-43	1	0.943279	0.988618	0.730769	0.959135	0.536014	0.718594	0.642102	0.732495	0.443814	0.715463	0.785294	0.600381	0.598739	7377.22			8507.26	31197.1					6967.9	4124.79				3152.85		8718.3						3833.11								7587.23	5437.63
Q63639	AL1A2_RAT	Aldh1a2	Retinal dehydrogenase 2	1	0.180569	0.829973	0.0649573	0.526496	0.548962	0.733659	0.15899	0.301311	0.281149	0.604982	1.51087	0.421509	0.922095	278473	241268	525719	255352	117671	144257	262582	94526.4	35969.9	284100	340357	180225	91020.3	107542	262848	118457	221552	105980	40499.8	14854.1	271263	128401	65894.9	170578	268039	198509	124313	123260	204448	217906	193248	108191
P12839	NFM_RAT	Nefm	Neurofilament medium polypeptide	1	0.111111	0.687391	0.24026	0.730263	0.572604	0.736736	0.813432	0.861065	0.328952	0.635883	2.50313	1.81969	0.457132		1060.11	795.981			1068.69		2912.83	6025.28				1949.14			1584.66	811.939	3867.7	4377.76	6093.41			3276.78	2221.06		4187.53	8676.57	5043.95		4530.69	1288.39
P15800	LAMB2_RAT	Lamb2	Laminin subunit beta-2	1	0.767899	0.936351	0.804779	0.986227	0.572604	0.736736	0.499355	0.620891	0.343374	0.650159	0.97957	1.15062	0.909667	36886.1	33874.9	35411.9	16248.8	6726.54	8841.76	40322.7	4050.36		38170.9	41016.4	40520.2	2543.67		21591.6	12204.6	23535.4				13611.9			14230.4	13387.3	19560.2	10900	14251.8	49043.5	28583.5	20518.5	19476.2
P54708	AT12A_RAT	Atp12a	Potassium-transporting ATPase alpha chain 2	1	0.24026	0.851118	-	-	0.573737	0.736736	0.522046	0.640631	0.103491	0.469949	0.338814	4.26095	1.14383	19079.3	48045.2	8567.79	24430	52204.3	33659.8	19581.9	80099.8	72997.8	5640.16	13489.8	46654.9	28602.3	55999.8	28704.9	75656.7	42808.6	88899.4	59111.3	18632	40534.3	116144	192726	25785.1	15261.7	26121.2	69736.1	38767.1	30455.9	60933.6	31585.2	50716.9
P17164	FUCO_RAT	Fuca1	Tissue alpha-L-fucosidase	1	0.792458	0.936351	0.573737	0.946667	0.578742	0.736736	0.0131983	0.082177	0.00847506	0.170238	0.937769	0.930069	0.906875	34.4008	38167.4	72.7143	4328.57	31593.2		10113.4	210.747	24700.8	384.972		224.708	7953.01		49042	14876.6		162.336	5872.75	292.579	5097.82		11807.8	16441.9	59.9799	291.463	10928.2	18669.3	496.596	24966.1	191.732	19800.2
Q32Q07	LRRN1_RAT	Lrrn1	Leucine-rich repeat neuronal protein 1	1	0.20646	0.830376	0.943279	1	0.578742	0.736736	0.793399	0.851085	0.0293269	0.246346	0.688632	0.830477	1.3836		3063.82	6359.27	3662.35		2081.14	4509.79				3185.57		491.552	1749.71	1090.43	2720.89	3832.16	2331.66			5744.48	3418.91	721.598	2814.63				632.935	2091.43	2132.97	1515.97
P12346	TRFE_RAT	Tf	Serotransferrin	1	0.712787	0.919659	0.382284	0.842308	0.578742	0.736736	0.00961914	0.07535	0.0330379	0.263164	0.808962	0.615565	0.908323						2253.52	154.137			10388.2			1224.77		2826.59	634.52	1341.68	628.731				510.928	128.057	3632.9					1114.12		970.159
P02651	APOA4_RAT	Apoa4	Apolipoprotein A-IV	1	0.367632	0.868773	0.278632	0.776471	0.578742	0.736736	0.0720604	0.187118	0.166033	0.558321	0.879105	0.951849	1.05706	5464.16	11271.6	7271.76	8218.19	9104.33	15732.3	11466.1	4132.58	10657.3	16973.5	13659.3	10938	12091.7	7986.51	18937.3	11120	13439.1	11441.2	12005.3	6569.12	7996.9	14934.1	17655	16956.5	11301.2	7686.48	9870.73	11231	8296.17	6571.88	7833.91	11623.4
Q03626	MUG1_RAT	Mug1	Murinoglobulin-1	1	0.957792	0.988618	0.798446	0.981069	0.578742	0.736736	0.476995	0.605912	0.194155	0.570944	0.919185	0.886929	0.913922	7619.89	6878.14	12530.5	15338.9	7623.99	11790.2	7541.24	1521.31	2253.28	6207.98	12788.5	3237.45	2938.26	4923.88	7015.86	3991.53	11677.4	12616.1			15449.6	5408.78	7429.95	5197.37	4162.95	10795.2		3328.16	12985.7	6450.93	9375.43	2898.17
Q925N6	IGSF1_RAT	Igsf1	Immunoglobulin superfamily member 1	1	0.635365	0.91357	0.014763	0.296544	0.578742	0.736736	0.479186	0.606693	0.223956	0.588355	0.846247	1.29544	1.19944	739198	389741	249348	215091	1468050	162770	621570	304490	572176	512783	453437	211425	390788	194392	297723	282979	485457	348938	204372	188300	264902	169245	171443	263877	314039	165000	361057	271603	331403	174660	256341	252709
Q68FP1	GELS_RAT	Gsn	Gelsolin	1	0.263487	0.851118	0.720901	0.959135	0.578742	0.736736	0.592937	0.691515	0.26756	0.604982	0.856522	1.03597	0.940409	11525.1	5034.62		4878.33	80013.1	4135.8	27883.7		13080.2	13808.1	16174.3		5823.76		10234.1	5410.36								3341.14			4573.34			12033.5	6804.16	8727.62
O35764	NPTXR_RAT	Nptxr	Neuronal pentraxin receptor	1	0.635365	0.91357	0.328205	0.795812	0.578742	0.736736	0.436522	0.569904	0.336934	0.645906	1.01327	1.25554	0.958754	13755.6	12480	5691.88	11105.8	10831.8	7518.82	3813.48	15338.5	4021.89	60451.3	6209.44	3059.5	12787.5	50278.3	5032.97	12411.2	10330.1	60906			6717.77	8479.79	8822.35	4896.53	4598.04	8485.57	1668.87	5917.29	15207.1	10001.5	9837.85	4988.99
P24090	FETUA_RAT	Ahsg	Alpha-2-HS-glycoprotein	1	0.427822	0.887645	0.104895	0.572944	0.578742	0.736736	0.27045	0.406108	0.497718	0.743198	0.787734	0.747663	0.819145	32637	10784.1	14026.1	8799.13	27355.7	13083.8	16678.3		20951.2	17980.7	14038.2	25255.7	18190.8	21715	24380.7	15758.9	35928.7	27291.8	19034.4		32819.4		26131.2	18325.4	10159.9	15397.6	18260	19783.9	15600.9	25620	18987.1	15132.3
Q9Z1Y3	CADH2_RAT	Cdh2	Cadherin-2	1	0.427822	0.887645	0.441803	0.879027	0.578742	0.736736	0.370742	0.512496	0.513407	0.752996	0.940787	1.20601	1.35745	28705.7	13363.8	12347.2	22022.5	17645.8		732.027		25938.8	8225.33	11073.8	11039.4		16097.6	12844.6	25961.6	34834.7	4717.42			20629.7	13728.1	10525	11304.1	6284.93		10655.6	10222.8	49885.2	14079.1	18248.7	10254.9
P97603	NEO1_RAT	Neo1	Neogenin (Fragment)	1	0.874875	0.972324	0.720901	0.959135	0.578742	0.736736	0.919431	0.941466	0.593416	0.794207	0.888449	0.931154	1.1839	10230.8	8198.7	9593.4	12584.6	24302.9	10727.8	11919.3	8941.19	18184.8	21260.8	19691.7	20226.1	9671.51	19408.2	17685.6	14835.9	10442.5	10654.8	11712.9	5572.83	6268.08	14185	13031.2	15904.5	8733.88	8075.04	16176.7	12715.7	16889.7	15190.8	13885.8	14953.2
P22063	CNTN2_RAT	Cntn2	Contactin-2	1	0.712787	0.919659	0.234499	0.717473	0.578742	0.736736	0.512904	0.632716	0.703344	0.861923	1.01565	1.16919	0.96048	4983.29	2529.68	14026.1	105.305	7824.45	656.866	3118.02			5807.85	4480.55	2634.89	223.225		6457.85	1295.15	28019.9	469.016			34100.2		80.5875	1729.95	12347.8		3593.42	1925.73	7912.76	11883.7	11707.4	3668.21
Q6IRK9	CBPQ_RAT	Cpq	Carboxypeptidase Q	1	0.0726773	0.687391	1	1	0.578742	0.736736	0.125902	0.251804	0.755049	0.885819	0.824494	0.860828	0.922227	2681.4	6278.01	5212.56	5380.45	5137.27				2775.28	4963.11	3724.96	11492.3	5880.4	3949.9	3314.88	2361.42	7800.07							4664.53	10985			4848.06	4802.68			6043.14
P49192	CART_RAT	Cartpt	Cocaine- and amphetamine-regulated transcript protein	1	0.436364	0.887645	-	-	0.6	0.761538	0.209611	0.356947	0.371944	0.660129	0.626715	0.6702	2.21443	11360.3	12746	29072	5563.11	5500.98		12224.7			12069.5	14874.8	9052.89	1875.83		16240.6	102886	24125.3				51799			6044.99	11317.2		8698.59	5548.81	11418	25595.1	20810.4	8637.28
P09626	ATP4A_RAT	Atp4a	Potassium-transporting ATPase alpha chain 1	1	-	-	0.00252525	0.12963	0.60378	0.763131	0.0407622	0.139173	0.115153	0.497204	0.623234	6.02177	0.910873	6362.33	4485.16	9026.31				3543.17			7323.17	4804.5	4564			1449.72	17245.2	20617.7				30327.5	81.5019		1437.9	4657.01				11571.6	11324.1	9626.85	2764.13
P45479	PPT1_RAT	Ppt1	Palmitoyl-protein thioesterase 1	1	-	-	0.955089	1	0.604813	0.763131	0.261004	0.399583	0.49282	0.743198	1.19092	0.954518	1.18529	6789.09	2477.1	5860.63	1820.94	5894.41	10484.1		2261.87				1294.86	9825.99	1822.01	2237.2	17993.5	28315.3	6053.23			15274	6686.72	3526.54	2951.18	581.073	4335.67	472.501	186.561	7469.56	1590.76	6615.3
Q811Q2	CLIC6_RAT	Clic6	Chloride intracellular channel protein 6	1	1	1	0.428571	0.879027	0.606993	0.763636	0.22474	0.370624	0.920267	0.957575	0.997311	2.54605	0.570371	10115.8	6468.05	12862.7	4053.61			7788.58			4286.44	9565.42	4974.39			8154.86		3686.59	758.858						1253.46	1137.44		2492.6	3126.19	118.264	14575.6	2982.59	895.148
P62804	H4_RAT	H4c16	Histone H4	1	-	-	-	-	0.621601	0.777454	-	-	0.359501	0.660129	0.767327	0.874958	1.43981	29161.6	84495.4	18134.8	10990.5	62994.9	43608.9	98493.2	53185.5	73761	36379.5	73239.8	45048.1	45679.4	39559.9	59853.3	39582.3	24502.2	26483.5	40072.9	24066.3	20905.2	40544	67094.5	43175.4	21782.9	11513.8	56084.8	70193.3	35067.9	65567.5	23603.8	102781
Q6F6B3	TANC1_RAT	Tanc1	Protein TANC1	1	-	-	-	-	0.621601	0.777454	0.685404	0.770092	-	-	1.48252	7.73138	1.27359	2384.34	410.35	1719.79	2642.37		2225.5	1220.87		78.0017	2181.68	1499.89		750.515		1279.06	911.87	2374.06	1073.82			1479.04				3013.07	2157.9		608.739	2366.37	1379.49	2810.1
Q9ERQ6	CSPG5_RAT	Cspg5	Chondroitin sulfate proteoglycan 5	1	0.21978	0.830376	0.0498835	0.460923	0.630529	0.77953	0.0366289	0.134497	0.0273591	0.239215	1.1521	1.44004	1.18898	16366.8	16978.9	6159.79	13763.8	16823.1	13627.8	14170	16611.5	14732.2	8524.49	10257.9	18399.5	9115.02	11893.4	15662.1	10878.1	14704	18431.8	26176.8	26402.1	6131.28	27354.8	32761	22858.8	10049.5	4495.82	13150.6	13474.9	11312.6	11291	12102.3	9718.7
P47853	PGS1_RAT	Bgn	Biglycan	1	0.0559441	0.627972	0.137529	0.616878	0.630529	0.77953	0.0903601	0.208183	0.0353158	0.271932	0.648955	0.604813	0.942488	99622	142532	91391.1	87096.5	79550	80874.2	129072	121867	149741	72752.6	90592	108288	115417	99354.5	106441	105895	74914.4	144166	149006	83135	115230	135022	185953	104063	103565	101574	155846	121243	76984.9	116628	79244	107165
P25304	AGRIN_RAT	Agrn	Agrin	1	0.263487	0.851118	0.955089	1	0.630529	0.77953	0.818526	0.862572	0.130203	0.509777	0.785493	1.12502	1.59577	13570.4	2064.44	2174.21			661.792	1088.11		1528.03	1996.29	2003.13				9115.38		731.852							2334.45			478.047			8744.62		1891.24
Q1WIM3	CADM3_RAT	Cadm3	Cell adhesion molecule 3	1	0.953047	0.988618	0.645377	0.959135	0.630529	0.77953	0.752996	0.819232	0.271142	0.604982	1.01463	1.04265	1.05145	121469	121032	91506	69126.5	130345	100839	111491	89919.9	122678	93184.6	108781	119167	113818	106902	113619	122383	155175	147218	126795	120285	137950	161830	149467	95469.1	125868	95402.1	123022	138418	80469.6	137564	98071	92729
Q5ZQU0	SNED1_RAT	Sned1	Sushi, nidogen and EGF-like domain-containing protein 1	1	-	-	0.699134	0.959135	0.66072	0.812175	0.480191	0.606693	0.469228	0.732733	0.689654	1.57465	0.912285	9514.46		2114.97	4328.58	2391.92	6857.34	1426.12		284.119						2032.41	4347.4	6237.85		385.2		16465.1	4628.41	5553.52	7137.88	777.696	2041.43		2019.99	10087.5		4438.45	4594.67
P62986	RL40_RAT	Uba52	Ubiquitin-60S ribosomal protein L40	1	0.957792	0.988618	0.645377	0.959135	0.66072	0.812175	0.562433	0.665853	0.819134	0.907381	0.927062	1.0601	0.997891	12979.9	2774.56	2414.11	4503.85	8274.27	4595.68	5364.24	8254.4	8750.61	5896.54	10002.4	13265.9	6010.29	8916.86	11330.2	11828.3	14729.2	8334.71	3943.07	3409.76	2598.82	7689.98	5990.55	8179.01	7648.84	3965.02	7608.16	6859.75	2783.65	6235.2	6755.12	3892.83
P16975	SPRC_RAT	Sparc	SPARC	1	0.792458	0.936351	0.130381	0.608443	0.684211	0.824512	0.190901	0.334901	0.0159529	0.180028	0.955096	1.21904	0.943828	39266.1	45092	73752.1	29414.4	27106.6	25275	41793.1	10548.4	19708.9	55019.1	48573.5	22552.2	9406.92	10647.9	47979.3	30102	34458.5	8925.78	5147.31	1787.98	33403.6	13243.5	9828.37	28054.8	24027.2	23041.1	19515.8	19425.6	46933.9	38933.4	32512.4	17852.4
Q9WUW3	CFAI_RAT	Cfi	Complement factor I	1	0.21978	0.830376	0.104895	0.572944	0.684211	0.824512	0.0527469	0.157905	0.120393	0.500316	0.7729	0.759381	0.851944	229709	7410.84	3663.13	4683.99	10041.9	7000.7	6514.27	7936.9	10757.7	9636.68	59872	6329.36	3327.28	4125.6	8284.11	10168.1	251792	8691.95	10264.6	4893.03	6609.66	7221.9	7209.19	6022.81	6697.77	80648.3	9441.22	52957.4	7789.29	7708.78	5857.8	6339.54
Q1WIM1	CADM4_RAT	Cadm4	Cell adhesion molecule 4	1	0.367632	0.868773	0.278632	0.776471	0.684211	0.824512	0.0974012	0.218962	0.193474	0.570944	1.12574	1.13067	0.94829	46290.1	23820	5601.75	51064.5	16165.8	22884.6	16232	25232.4	65226.8	6970.66	27582.9	27594.5	14199.9	24042.5	29752.3	49120.5	26646.9	16491.3	20188.3	8910.99	7104.9	22015.9	33148.5	6578.07	7694.91	6524	14782.6	23933.3	115725	11151.9	15750.3	9635.01
Q63372	NRX1A_RAT	Nrxn1	Neurexin-1	1	0.562188	0.895115	0.645377	0.959135	0.684211	0.824512	0.254043	0.398001	0.202694	0.570944	1.00003	0.997917	0.803964	95148.6	61705.2	41951.9	34445.6	41734.1	29141.5	39232.1	72890.2	53858.4	51135	60687	46246	67406.2	72339.7	58822.9	63439	44580.5	67474	40599.2	37361.8	19594.4	44504.9	35334.9	46831.4	23703.7	58919.4	83295.3	62131.6	23109.4	57929.5	37475.8	27640.8
P33436	MMP2_RAT	Mmp2	72 kDa type IV collagenase	1	0.263487	0.851118	0.0649573	0.526496	0.684211	0.824512	0.232488	0.375098	0.264269	0.604982	0.766955	1.40059	1.14985					2773.48							3847.64		147459	27226.5	2003.5		2695.24				1753.49						2996.46			2887.79
Q5FVF9	BTD_RAT	Btd	Biotinidase	1	0.712787	0.919659	0.95913	1	0.684211	0.824512	0.816346	0.862208	0.383516	0.660129	0.989322	0.960022	1.00505	2932.21	1666.13	8493.23	5197.75		2528.13	4057.55			5396.92	6942.68	3248.4		1086.37	3101.43	1864.12	2959.53				4973.62	2954.22			2192.25	2476.66		2882.29	2465.35
Q2IBD4	CTTB2_RAT	Cttnbp2	Cortactin-binding protein 2	1	0.792458	0.936351	0.505361	0.930187	0.684211	0.824512	0.492177	0.616862	0.525691	0.760666	0.942082	0.918738	0.798345	3005.73	7267.63	3015.97	11568.7	30411.8	10227.8	11064.1	8502.62	20693.5	8554.46	15182.8	21248	17946.6	15176	18315.8	18546.1	5652.33	8569.42	15039.6	2751.71	3422.19	13534.2	17862.6	10602.9		10230.8	15249.8	15948	8838.24	17251.3	6469.47	19283.6
Q9Z0K6	SCRG1_RAT	Scrg1	Scrapie-responsive protein 1	1	0.93986	0.988618	0.365967	0.842308	0.694328	0.83436	0.498924	0.620891	0.288086	0.604982	1.11669	1.68148	0.993391	1592.21	1344.33	1471.5	2683.03	3051.39	2781.8	1296.39	2579.48	2285.47	69460.7	2722.28	3770.67	1654.08	2025.49	2364.57	4098.67	1774.06	3377.6	1395.65	759.806	3681.12	1786.3	3710.61	1944.66	1513.1	3090.15	3543.32	367.51	2662.83	933.562	2752.34	1993.22
Q9WVH8	FBLN5_RAT	Fbln5	Fibulin-5	1	0.282828	0.857444	0.730769	0.959135	0.720901	0.861467	0.164323	0.310168	0.542182	0.770732	0.54703	0.696458	1.39202	52187.7	20991.1	24070.1	24022.2	27469	19401.9	16297.3	22974.2	25591.2	14347.9	24804	22172.8	17546.9	24488.5	24511.7	30877.6	30410	36740.8	16830.2	5626.78	23474.6	24403.1	34740.7	16487.9	16664.1	16844.5	24678.5	16677.6	22285.2	21288.6	22380.9	14718
Q62867	GGH_RAT	Ggh	Gamma-glutamyl hydrolase	1	0.606993	0.91357	0.317599	0.795812	0.720901	0.861467	0.365131	0.508209	0.558478	0.774754	1.36386	1.5321	1.05665	35419.2	16141	19255.5	23031	45107.7	21279.7	21141.5	15389.6	37100.2	22634.7	26757.8	31029.4	28524.6	27801.9	31426.2	39104.6	31022.5	21658.2	23448.6	10522	25195.3	26497.8	30490.9	26569.2	11772.5	17330.9	29762.5	27656.6	22323.7	30552.9	29621.4	14969.7
P37136	ACES_RAT	Ache	Acetylcholinesterase	1	0.0829171	0.687391	0.694328	0.959135	0.73044	0.866145	0.537204	0.652419	0.188295	0.570944	0.573862	1.06904	1.13707	9411.86	4713.17	1304.66	4006.03	7158.88		4418.85		3171.31		4292.99			5081.92	3108.49	3764.27		6801.63	3074.25					1051.53			2133.29	1965.26			2908.26	1889.79
P02454	CO1A1_RAT	Col1a1	Collagen alpha-1(I) chain	1	0.117882	0.687391	0.645377	0.959135	0.739364	0.866145	0.0222314	0.102439	0.000417683	0.0385939	0.836249	1.06598	0.880944				5653.76	3563.98	2299.48	1849.53		2436.87			2081.14	2458.25	1381.48	5208.65	2480.89		1934.65					988.285	1092.38			2199.22		3230.71	4844.18	2258.96
P14925	AMD_RAT	Pam	Peptidylglycine alpha-amidating monooxygenase	1	0.117882	0.687391	0.382284	0.842308	0.739364	0.866145	0.762871	0.82615	0.00310707	0.124919	0.806028	1.03579	0.950425			2566.44	3173.25	5326.97	7501.57	483.105			8540.3	5481.03	1211.32	4343.91	2461.89	4270.67	4102.53	6268	2471.84			6136.7	1482.19	3724.08	821.851		4803.19	71.6889		2599.37		9480.69
P05544	SPA3L_RAT	Serpina3l	Serine protease inhibitor A3L	1	0.562188	0.895115	0.573737	0.946667	0.739364	0.866145	0.352044	0.501283	0.125572	0.500316	0.852591	0.811985	0.939791	24080.8	24214.6	17562.3	16315	26746.1	22044.6	18287.9	22050.4	23950.6	22173.5	21540.4	24546.8	16810.5	27229	25253.8	37403.9	15622.7	28735.4	20505.7	12855.7	20639.8	27077.7	29512.4	15785.6	19568.5	10783.2	24165.9	26048.1	14926.6	21662.9	25933	17083
Q76HN1	HYAL1_RAT	Hyal1	Hyaluronidase-1	1	0.678655	0.919659	0.335664	0.799366	0.739364	0.866145	0.87557	0.910438	0.273305	0.604982	1.30582	0.846777	1.01675	92800.6	76383.9	72533.8	58547.3	90284.5	65526.8	81386.1	110263	80210.3	69448.6	78920.6	84442.1	101307	86530.8	91586	105484	92150.3	91902.4	76277.5	68457.7	68024.3	71251.4	76934.1	57732.5	79540.6	71968.5	95525	84095.8	54957.6	75654.3	70889.8	53897.2
O35217	MINP1_RAT	Minpp1	Multiple inositol polyphosphate phosphatase 1	1	0.21978	0.830376	0.194872	0.676923	0.739364	0.866145	0.171358	0.319596	0.310459	0.620917	0.584287	0.775606	0.881602				914.925		317.94						392.401					5429.97				1329.15		1360.05			1473.89
Q63429	UBC_RAT	Ubc	Polyubiquitin-C	1	0.147103	0.777049	0.130381	0.608443	0.739364	0.866145	0.433044	0.569904	0.550843	0.773048	1.37068	1.2813	0.97538	867.995	1380.64		2050.9	4737.18		3290.96	2991.68	2386.9	1832.61	4384.77	4459.28	3196.68	4204.91	3286.55	1924.51	2895.44	1114.09	2303.8			2843.54	2889.29	1988.13	1604.24	2336.47	3744.84	2042.59	2444.11	2510.08	2512.61	502.047
Q62997	GFRA1_RAT	Gfra1	GDNF family receptor alpha-1	1	0.688911	0.919659	0.382867	0.842308	0.742986	0.866145	0.948664	0.956807	0.191688	0.570944	1.02717	1.32468	0.84877	383.026	1419.2	1324.58	304.289	712.077	1007.43		460.002	753.568		822.837	1207.06	1079.74	581.715	551.592	225.243		727.333		394.241	741.244	819.866	509.283	859.664		663.298	601.458	1454.18	349.945	867.418	295.299	247.9
Q10758	K2C8_RAT	Krt8	Keratin, type II cytoskeletal 8	1	0.327672	0.868773	0.0174825	0.299145	0.742986	0.866145	0.389628	0.529263	0.985455	0.991672	0.651073	1.24767	0.798575	10845.4	5645.57	5477.23	8249.7	14538.9	8830.04	8116.2	7912.17	15083.6	13311.3	10163.6	13001.9	9689.25	11042.1	11121.9	14610.4	12973.3	11281.6	7148.46	3725.15	6451.3	10387.3	10606.4	7768.34	3722.99	7262.23	10198.2	10974.3	9115.62	9303.25	10347.1	7160.69
Q62658	FKB1A_RAT	Fkbp1a	Peptidyl-prolyl cis-trans isomerase FKBP1A	1	0.18981	0.830376	0.724165	0.959135	0.757692	0.880894	0.18058	0.327954	0.755439	0.885819	1.40421	0.921275	1.14097	23155.6	19228.8	19861.5	13715.5	12950.7	16085.8	21482	37691.1	19097.3	18166.9	24669.1	18320.4	22279.9	23431.4	19057	24743.2	29540.2	24464.6	15903.7	17691.2	26695.9	19416.5	16028.7	14085.5	16272.7	23195.6	21257.4	22097.7	17723.1	18791.7	11751.8	8389.32
Q07936	ANXA2_RAT	Anxa2	Annexin A2	1	-	-	0.714286	0.959135	0.778866	0.903063	0.103491	0.221093	-	-	0.214243	1.95779	0.386084	61227.2	62758.1	47234.8	46859.8	50359.5	39359.5	31801.9	52198.8	51725.7	34926.8	34198.9	46396.4	47725.7	40709.1	41011.8	48720.7	52229.5	54032.1	48240.9	37056.5	56119.2	58198.8	62823.5	26923.3	38072	37696.1	57001.2	43812.7	32188.4	44580.3	49330.8	49487.9
Q63556	SPA3M_RAT	Serpina3m	Serine protease inhibitor A3M (Fragment)	1	0.313187	0.857444	1	1	0.795936	0.904762	0.40025	0.540567	0.110401	0.485766	0.670623	0.932918	0.929977	56998.1	182722	58838.8	56093.5	115302	1087930	111353	94154.6	99265	102609	81522.3	59044.2	103486	52906.7	97673.8	67899.5	98518.3	67878.6	103692	22479.4	81771.4	138779	131515	79236.5	94255.2	107845	133652	89068.3	48170.4	97536	65481.9	98238.4
P00786	CATH_RAT	Ctsh	Pro-cathepsin H	1	0.562188	0.895115	0.645377	0.959135	0.795936	0.904762	0.0634872	0.172917	0.224785	0.588355	1.04927	1.11504	0.967083		23642.2		15269.1					32017.8						25864.6		18228.4									24511.9		16629.3	17320.6
Q5FVG6	PRR5_RAT	Prr5	Proline-rich protein 5	1	0.367632	0.868773	0.0281274	0.371282	0.795936	0.904762	0.00421544	0.0600382	0.272196	0.604982	1.4065	1.94721	0.922012					4013.86				1539.58		218.696					2019.92			430.319			785.491		673.892			2045.03					39.1645
Q62894	ECM1_RAT	Ecm1	Extracellular matrix protein 1	1	0.117882	0.687391	0.505361	0.930187	0.795936	0.904762	0.342923	0.492886	0.382596	0.660129	0.817892	1.20938	1.12159	27712.4		38059.2	16398.3	7501.23	11573.1	19842.3			20872.7	21202.8	11014.1	6775.59		18148.1	8925.11	13959.5				13251.3	5598.83	700.816	1415.64		12758	1006.49	8843.7	15570.2	18426.5	7470.7	4831.52
P02770	ALBU_RAT	Alb	Albumin	1	0.828013	0.9707	0.636006	0.959135	0.795936	0.904762	0.259801	0.399409	0.413578	0.688035	1.0647	1.04174	1.05262		2405.87		1869.6	8718.98		1691.34	4130.18	7994.15		1025.45	3563.16	1566.38	3099.96	4754.53	6768.73			5795.29			7767.64	11699	6423.04		825.281	2492.26	2314.08	5633.36	6414.75	1359.78	5492.25
P00763	TRY2_RAT	Prss2	Anionic trypsin-2	1	0.635365	0.91357	0.720901	0.959135	0.795936	0.904762	0.577527	0.676902	0.513407	0.752996	1.25013	1.12334	1.16566	38745.7	34798.9	31788.7	30049.4	23212.7	29351.6	27436.8	48784	40269.9	29953.7	42042.5	36380.7	35789.4	38495.5	39478.2	44458.1	26843.7	38800.4	28023.9	23042.2	28070.4	27828.4	32004.7	20832.4	24614.2	26108.6	34357.5	24556.2	23805.7	29944.1	30337	23050.8
P02683	NSG1_RAT	Nsg1	Neuronal vesicle trafficking-associated protein 1	1	0.662005	0.919659	0.5338	0.94125	0.796174	0.904762	0.551431	0.659472	0.907444	0.949515	1.28775	1.22085	0.906903		165.416			1766.54				252.099	1340.94	141.921		407.614			537.727							264.483						539.609
Q9QXQ0	ACTN4_RAT	Actn4	Alpha-actinin-4	1	0.490842	0.887645	0.315152	0.795812	0.797203	0.904762	0.551063	0.659472	0.957116	0.978291	1.23309	1.27233	1.45871	2727.33	3296.17	152.871	1528.53	3936.46	11398.5		2957.13	1594.4		1964.8	1582.76	2692.15	891.291	5633.7	13789.5	2459.94	1366.07			12979.9	2916.16	5052.9			2268.72	2600.77	1692.29	8059.07	4774.66	7371.35	4189.51
P55159	PON1_RAT	Pon1	Serum paraoxonase/arylesterase 1	1	0.859141	0.972324	0.949717	1	0.842105	0.933981	0.249629	0.39508	0.0238811	0.229856	0.872621	0.869729	1.2602		2984.68	1039.47	4953.09	7945.32	8268.54	3650.61	1205.9	1345.88	6019.54	4144.27	3840.71	1758.8	5281.29	5976.24	6830.74	3237.45	3182.79			8481.97	8894.17	3524.81	2916.46	1929.06	4512.59	720.913	1585.94	8618.09	2401.4	7932.44	1839.36
P06685	AT1A1_RAT	Atp1a1	Sodium/potassium-transporting ATPase subunit alpha-1	1	0.530303	0.895115	0.267677	0.776471	0.842105	0.933981	0.614667	0.708073	0.644945	0.820839	0.740846	3.22938	0.973266	11748.7	5179.51	7204.7	5356.47			12188.3		6601.44	5612.68	2259.3	7917.79	3842.79	5679.11	361.616	6956.17	12959.5		7737.41	5222.51		6618.95	9631.42	7928.63	10200.6	6574.31	4086.51	3330.45	4764.48	10568	36.7386
P13941	CO3A1_RAT	Col3a1	Collagen alpha-1(III) chain	1	0.562188	0.895115	0.505361	0.930187	0.853428	0.933981	0.525888	0.643665	0.00540493	0.140931	0.81682	0.831983	0.982177	1156.87	906.619		1582.1	1390.67	1256.67		801.93	1658.93							1782.79	2589.87	1065.59			1305.39	3631.26	2379.98				267.859	162.627	1755.74		647.79
P02767	TTHY_RAT	Ttr	Transthyretin	1	0.302457	0.857444	0.441803	0.879027	0.853428	0.933981	0.0204329	0.100036	0.00983389	0.174741	0.701101	1.04782	1.00816	8672.62		5725.19				8974.25	196.408			2485.54	767.551			2394.04		1653.33	1028.13	96.365		1544.94				3445.77			370.761	5554.97	2836.6	2123.46	252.152
P17475	A1AT_RAT	Serpina1	Alpha-1-antiproteinase	1	0.180569	0.829973	0.234499	0.717473	0.853428	0.933981	0.721625	0.796159	0.00951227	0.174741	0.626503	0.695716	1.13376	131248	105641	253990	140913	94655.2	111474	109094	45806.7	39422.8	137302	157721	83967.7	59195.5	67976.6	125647	81714	159817	91534.9	36127.7	30195.2	179939	108537	80460.3	83916	148939	146317	66223.1	73071.1	126778	126589	117951	58440.1
P97686	NRCAM_RAT	Nrcam	Neuronal cell adhesion molecule	1	0.117882	0.687391	0.95913	1	0.853428	0.933981	0.310703	0.460664	0.0136801	0.180028	0.871002	0.999364	1.05823	99290.7	105071	222272	61733.6	40992.8	26807.9	138224	12621.7	13098.3	108039	127563	58535.7	6501.74	17587.5	111363	28938.1	139237	37656.2	13359.8		148380	26874	36115.5	63568.4	115500	56111.8	59477	49893.6	49382.7	130402	63168.2	31195.7
P08932	KNT2_RAT	Tkin	T-kininogen 2	1	0.712787	0.919659	0.441803	0.879027	0.853428	0.933981	0.0448245	0.146211	0.215673	0.586124	1.05538	0.804746	0.992084	289204	303351	233927	154598	240464	243736	183010	282122	244684	182855	228574	251838	249041	227032	225193	284253	275642	305824	233073	187793	219258	170961	273102	159201	205830	204023	294815	186615	131274	214291	217051	186440
Q91Z79	LIPA3_RAT	Ppfia3	Liprin-alpha-3	1	0.313187	0.857444	0.282384	0.776471	0.853428	0.933981	0.976286	0.976286	0.281609	0.604982	0.502056	0.392214	1.43903	12788.5	10415.2	8576.06	11269.1	6066.86	22121.1	9328.21	11106.8	3968.16	14656.8	8481.46	9602.27	7225.6	346.757	12584.8	13468.8	11655.6	9214.17		284.995	21740.9	13022.7	11269.7	6258.3	6389.61	10017.6		2705.82	31626.9	7051.84	13376.2	7667.72
P62982	RS27A_RAT	Rps27a	Ubiquitin-40S ribosomal protein S27a	1	0.117882	0.687391	0.720901	0.959135	0.853428	0.933981	0.954405	0.960537	0.316656	0.627876	1.31991	0.89569	1.19357					1935.93	1948.48				2514.02				1642.19	1451.68	2938.12	725.508	3517.92			2214.6	1663.93	1132.79	962.681		2521.97			4359.54	472.409	667.162	921.22
P04276	VTDB_RAT	Gc	Vitamin D-binding protein	1	0.427822	0.887645	0.328205	0.795812	0.853428	0.933981	0.666977	0.753556	0.397069	0.671963	0.78052	0.725366	1.05254	177703	151476	122350	127773	248614	95045.2	131929	209609	357355	64312.4	91750	121949	127018	101997	89598.9	267488	373516	297475	174340	95782.8	176553	236024	280895	86015.6	114117	80562.1	197363	133236	143300	131932	118996	119964
P58751	RELN_RAT	Reln	Reelin	1	0.427822	0.887645	0.720901	0.959135	0.853428	0.933981	0.364128	0.508209	0.472018	0.732733	1.27876	1.06431	1.08642					28124	2461.3				1859.64	2779.86			161622	1381.69	365.74	1729.2		1799.56		2930.07	1430.29	441.731			4029.61
P06399	FIBA_RAT	Fga	Fibrinogen alpha chain	1	0.635365	0.91357	0.720901	0.959135	0.853428	0.933981	0.54394	0.653841	0.508123	0.752413	1.61914	1.0074	1.38971		638.43							934.917							647.238						1192.13	757.55			482.119			943.236		152.733	103.331
P35572	IBP6_RAT	Igfbp6	Insulin-like growth factor-binding protein 6	1	0.00174825	0.0981206	1	1	0.853428	0.933981	0.0134649	0.082177	0.596934	0.794207	0.610449	0.92322	1.06748	32270.4	24416.2	15536.4	19185.3	44691.3	30569.4	53275.1	19379	57366.6	39123	35305.1	43885.4	34694.1	33838.1	43078.5	49214.7	25284.6	28449	22911.8	8021.45	27608.8	32751.6	44170.7	31753.1	21054.7	15685.5	29772.3	28006.5	31685.3	37403.4	24308.2	36743.7
Q63083	NUCB1_RAT	Nucb1	Nucleobindin-1	1	0.180569	0.829973	0.278632	0.776471	0.853428	0.933981	0.192258	0.335916	0.978076	0.988777	1.11653	1.20215	0.94503	11559.6	18369.6	12011.1	13631.3	22344.2	13275.7	15633.6	16002.2	20213.7	15723	14665.2	15938.4	23945.9	18239.1	17380	22476.5	12826.9	19947.5	14733.2	11360.7	10915.7	15528.4	12715.8	11423.9	8236.24	10054.9	12401.4	12258.7	8960.27	15225.8	20171.9	12487.7
P01048	KNT1_RAT	Map1	T-kininogen 1	1	0.635365	0.91357	0.878477	1	0.911797	0.982817	0.115066	0.237989	0.12316	0.500316	1.23031	0.979236	0.970598	33725	48670.7	44608.2	58809.1	62445.2	62630.2	64797	25654.1	23420.5	71157.2	63700.7	36006.8	31961.1	42782.5	52612.4	60267.7	61603.5	47296.7	5905.25		52592.1	56727.1	38340.6	35906.5	50153.3	53483	12254.3	30735.7	94667.5	28215.1	53204.1	28513.9
P13596	NCAM1_RAT	Ncam1	Neural cell adhesion molecule 1	1	0.957792	0.988618	0.0379176	0.437949	0.911797	0.982817	0.0464715	0.146211	0.182774	0.570944	0.985611	1.28981	1.03679	307209	331966	692055	225240	51722.8	1905.2	685503	16228	455.592	447308	619220	251688	19363.6	24665.6	531469	128117	500665		44330.4		356494		35274.3	189351	346348	81730.5	275439	180854	117156	523113	222197	130211
P31720	C1QA_RAT	C1qa	Complement C1q subcomponent subunit A	1	0.313187	0.857444	0.95913	1	0.911797	0.982817	0.407825	0.54922	0.239533	0.594969	0.89308	1.12019	1.05106	374212	170120	529533	250771	59440.1	38283.8	276685	20355.6	6384.7	293537	211354	104935	10551.8	47138.3	197400	45233	131539	15997.3	20918.1		207349	23771	16036.2	103733	152579	67274.9	122903	114469	131427	276618	117931	78360
Q8R553	CSTN3_RAT	Clstn3	Calsyntenin-3	1	0.313187	0.857444	0.645377	0.959135	0.911797	0.982817	0.112262	0.23555	0.268749	0.604982	0.758245	1.03019	1.00188	22708.5			34154.1	21310.7				1648.55	38400.4	35171.1			46638.7	49895.2	40231.1	39211.1	55148.3	54497.9			2398.47	1598.52	52964.1		69286.9		49155.3	7316.72	854.721	36265.1
P20761	IGG2B_RAT	Igh-1a	Ig gamma-2B chain C region	1	0.313187	0.857444	0.95913	1	0.911797	0.982817	0.38868	0.529263	0.421249	0.697552	1.36194	1.07701	0.906386	170251	292157	534825	143110	55030.9	56576.1	225100	36240.9	15817	293613	366275	156257	32649.1	47730.5	339843	117217	177733	50526.3	29356.4	8640.93	182071	54045.9	60350.3	150010	126174	93659.1	200769	135240	116047	257152	157300	100217
P97586	CGRE1_RAT	Cgref1	Cell growth regulator with EF hand domain protein 1	1	0.263487	0.851118	0.53582	0.94125	0.911797	0.982817	0.972713	0.974787	0.441602	0.715463	0.836601	0.950635	0.97021	15327.3	12655.2	41055	43784.1	35272.8	46631.2	12212.6	7454.75	1375.57	48487	28303.8	17185.4	21959.7	37612.6	25029.1	26450.8	42426	37434.5			49484.2	22420.7	12965.2	22874	18028.4	46259.7		12322	65126	8025.68	54530	7799.57
P23562	B3AT_RAT	Slc4a1	Band 3 anion transport protein	1	-	-	-	-	0.918182	0.987218	-	-	0.737919	0.882625	0.56939	0.169192	0.923387	345691	284165	574664	185157	36375.5	13910.3	344265	18658.2	70.0524	196766	396397	128375	14909.2	35938.1	318377	69036.5	221223	6840.11	21760.4		208875	4831.68	19320.2	115504	162999	61845.1	141874	120594	52800.5	232256	102050	82774.7
Q641Z7	ASM3A_RAT	Smpdl3a	Acid sphingomyelinase-like phosphodiesterase 3a	1	-	-	0.329004	0.795812	0.954645	0.991309	0.726256	0.797524	-	-	2.5947	2.17041	0.790519	44774	59502.5	57835.2	21995.9	25265.9	20493.5	43252.6	29772.4	50581.9	20062.3	30836	26773.9	21772	15471	35507	39475.2	35199.7	47769.1	25185.6	21373.2	34240.6	28900.9	9446.57	14156.8		28568.6	12796	38134.3	32374.9	17539.5	25985.9	31047.2
Q9WUQ1	ATS1_RAT	Adamts1	A disintegrin and metalloproteinase with thrombospondin motifs 1	1	0.00621601	0.25878	0.365967	0.842308	0.965401	0.991309	0.0475451	0.146211	0.497273	0.743198	0.33692	1.40719	1.25703	661705	482909	1112860	346618	165040	132332	568598	125068	49416.2	522018	677484	315637	46352.7	115808	616873	116046	468000	96210.3	153135	81569	641730	101017	125180	326334	504078	214802	347010	283783	277960	600419	328008	209535
Q63108	EST1E_RAT	Ces1e	Carboxylesterase 1E	1	0.214141	0.830376	1	1	0.965401	0.991309	0.0551371	0.160959	0.583255	0.790217	1.28851	0.969392	1.02596	19681.3	28248.6	12865.3	18148.5	16477	17688.5	10344.9	12089.2	21429.3	17063	15479.7	17479.4	16367.7	17302.6	18491	15485.1	8485.27	28101.8	19854.5	5109.13	18696.1	25688	23807.5	17000.5		13234.8	17799	15489.6	10212.8	18000.5	14700.5	16005.7
Q6AYE5	OAF_RAT	Oaf	Out at first protein homolog	1	0.863636	0.972324	0.0121212	0.296544	0.968239	0.991309	0.448156	0.580257	0.0856292	0.434023	0.675207	2.84695	1.34434	3083.9		2410.74			1856.2	3833.42	2305.58		2611.47	3948.89	5063.33	4638.63	2029.29		1424.24	1863.17		39.0782							4560.26	2869.37			2769.08
P25236	SEPP1_RAT	Selenop	Selenoprotein P	1	0.492258	0.887645	0.208625	0.717473	0.968239	0.991309	0.635095	0.727522	0.791979	0.899205	1.26004	0.680819	1.39191	99.6631			1007.88	861.078				311.513	24818.6	2287.26										365.261					1255.62			4004.49
P02466	CO1A2_RAT	Col1a2	Collagen alpha-2(I) chain	1	0.263487	0.851118	0.505361	0.930187	0.970512	0.991309	0.028109	0.11389	0.000161376	0.0253855	0.927091	1.12973	1.03517	41757.9	9448.63		19441	200234	10349.9	56152	14755.3	42175.2	61115.4	42337.3	18086.7	11804.1	18931.6	25626.1	6101.99	18520	20067.2	2088.88		5982.66	5389.8		11336.6	10053.6	7717.38	2001.04	1740.21	40422	9859.8	31277.4	14323.7
Q9Z0J8	NEGR1_RAT	Negr1	Neuronal growth regulator 1	1	0.0726773	0.687391	0.573737	0.946667	0.970512	0.991309	0.385615	0.529263	0.00124103	0.0637064	0.515044	1.05313	1.10173	5893.87	7180.54	1541.68	9603.74	10488.1	2553.07			1724.77	14758.2	12000.1	5172.09	1542.66	7413.66	3223.54	5222.64	6998.63	4844.42	7255.85									5540.36	9462.06		363.193	1690.32
O55232	OREX_RAT	Hcrt	Hypocretin neuropeptide precursor	1	0.712787	0.919659	0.0206682	0.318291	0.970512	0.991309	0.00511156	0.0606241	0.00575529	0.140931	1.14473	1.68838	1.03778	19633.1	25772.7	31553.4	32845.1	21277.4	39626.2	18470.6	16487	11124.8	46682.7	29902.8	16923	16227.4	18537.9	34257.4	29489.2	29864	15362.3	9836.03	3587.42	41273.9	21675.7	16033.7	18009.7	25298.7	32906.8	9268.28	16836.7	45032.4	17109.1	30560.2	21852.2
P10959	EST1C_RAT	Ces1c	Carboxylesterase 1C	1	0.635365	0.91357	0.328205	0.795812	0.970512	0.991309	0.129165	0.256149	0.0246931	0.232821	0.863123	0.74266	1.07286	7487.84	132102	87605.7	90423.1	6685.67	11409.7	53629.9	6281.59	6087.06	87980.3	104513	92706.8	148409	120149	138872	178933	5310.98	5685.68	111276	97771.8	11328.2	82156	7026.4	160653		8709.82	144589	7998.74		102125	155366	136225
P15473	IBP3_RAT	Igfbp3	Insulin-like growth factor-binding protein 3	1	0.0934066	0.687391	0.104895	0.572944	0.970512	0.991309	0.0110095	0.0816701	0.0396458	0.290736	0.8082	1.46743	0.996584	16847.6	16620	16809	16243.2	27431.2	24225.6	14893.9	14981.5	19936.5	14118.7	25395.2	20130.3	17835.1	15756.8	13623	18731.7	25434.2	20829.6	14023.3	10406.3	22929.5	23490.3	21644.4	10556.1	19638.6	22045.5	13918.4	14983	17002.6	19610.4	16855.8	10172.3
Q62918	NELL2_RAT	Nell2	Protein kinase C-binding protein NELL2	1	0.21978	0.830376	0.798446	0.981069	0.970512	0.991309	0.167476	0.3136	0.047875	0.315975	0.700243	0.892027	0.944233		1021.13	2110.54	2883.72	9961.93	6062.86	116.079									823.86	3472.64	2030.06			5377.61	10673.3		998.927	2668.38	2095.35			10971	1951.54	4981.24
P60042	SMS_RAT	Sst	Somatostatin	1	0.367632	0.868773	0.694328	0.959135	0.970512	0.991309	0.964962	0.969086	0.0625371	0.356693	0.689432	0.986313	1.2455	18506.3	5995.56	16397.4	9514.91	9556	8697.18	21145.2	974.873	815.708	19616.2	15804.9	7130.81	2874.49	4456.48	16603.6	8387.77	14523.9	6582.65			14159.4	7798.14	4958.45	10207.2	7065.19	5068.69	4824.56	3151.5	17470.6	7763.58	8365.99	3663.66
Q5PQQ8	ITGBL_RAT	Itgbl1	Integrin beta-like protein 1	1	0.254412	0.851118	0.755051	0.981069	0.970512	0.991309	0.700673	0.78037	0.125621	0.500316	0.916763	0.947453	0.897243	12335.6	1074.56	9183.76	18751.3	2657.95	12006.6	5719.19	6259.35	17418.8		13493.4	14721.5	11045.4	4518.9	11931.9	7540.53	12920.4	1683.42		6613.12	14464.8	18823.5	28778.6		5089.23	5424.68	1860.39	2071.28	3058.18	13618.8	2199.17	7517.65
P06866	HPT_RAT	Hp	Haptoglobin	1	0.492258	0.887645	0.878477	1	0.970512	0.991309	0.232488	0.375098	0.140058	0.516744	1.8161	1.00026	0.761999	3415.68	4870.11	8924.72	7351.04	4119.42	4136.62	1691.21	263.615		6483.74	5121.97	1612.42	3069.37	3871.42	5802.54	4245.04	8577.37	6697.16			8883.99	6650.93	1702.36	3485.85	385.962	1422.24	1026.28	2763.29	9473.13	1266.39	5893.78	2758.33
Q62656	PTPRZ_RAT	Ptprz1	Receptor-type tyrosine-protein phosphatase zeta	1	0.367632	0.868773	0.014763	0.296544	0.970512	0.991309	0.497124	0.620891	0.137012	0.516744	1.13968	1.50354	1.00366				1579.31		1973.5			1692.08			1529.52			1425.26	1453.73	1325	2471.1	1473.49		1883.13	2996.2	2388.44	1032.85	2353.47	1611.5	1762.48	2183.24	2465.26	2972.01	387.012	1395.01
Q6P734	IC1_RAT	Serping1	Plasma protease C1 inhibitor	1	0.041958	0.588724	0.95913	1	0.970512	0.991309	0.0321637	0.122902	0.181294	0.570944	0.622704	0.981871	0.945572	3433.85	2807.2	2656.62	7213.92	5866.75	6914.46			6350.3	9602.13	3687.06	3916.39	3683.02	5710.41	7994.91	9640.46	6472.64	8565.31				6235.51	5052.57	5009.54				1421.93	14413.3	2963.58	7431.92	1631.29
P47971	NPTX1_RAT	Nptx1	Neuronal pentraxin-1	1	0.635365	0.91357	0.878477	1	0.970512	0.991309	0.704218	0.782465	0.179528	0.570944	0.786676	1.03427	1.0318	253420	214113	115746	148005	513122	164161	319886	232734	313783	342060	284275	164178	224911	140203	229600	183379	217455	184477	176536	140836	158826	165027	188580	204946	204073	163848	239380	176524	206008	187345	173254	220068
Q64268	HEP2_RAT	Serpind1	Heparin cofactor 2	1	0.0934066	0.687391	0.104895	0.572944	0.970512	0.991309	0.325411	0.477947	0.215673	0.586124	0.879145	0.442306	1.01288	153618	33990.2	43817.2	156885	72561.3	103427	72740.7	26082.1	315278	52027.5	50080.3	32192.2	34705.5	92741.8	40327.4	151201	57674	53742	4295.17	6031.04	77025.6	31859	35781.6	27910.6	27782.7	33603.5	10485.3	30931.2	417998	25931.4	70545.6	38660.9
P14480	FIBB_RAT	Fgb	Fibrinogen beta chain	1	0.792458	0.936351	0.573737	0.946667	0.970512	0.991309	0.328818	0.481447	0.294156	0.614932	1.62437	0.818231	1.21637	107224	97827.2	130100	145991	119663	175172	72535.5	58648.1	42071.4	158233	111762	60903.3	86771.5	104682	104334	108701	140460	118389	37142.2	12064.1	150637	134334	81844.4	94365.8	115878	159407	23885.7	55741.7	152057	55045.7	116213	59855.8
P36953	AFAM_RAT	Afm	Afamin	1	0.427822	0.887645	0.160528	0.633881	0.970512	0.991309	0.939257	0.955521	0.325013	0.633569	0.677845	0.73828	0.993095	12499.8	3184.67	2031.35	5740.13	8220.95	3936.63	2456.19	2309.81	3705.52	12073.3	6620.56		7130.36	7777.74	8880.67	16063.9	5511.27	1349.54	1361.43	813.462	14675.9	1600.83	2427.73	2547.61	2340.62	8189.99	1926.96	3000.2	20362.7	2539.68	7629.42	8542.64
Q6IUU3	QSOX1_RAT	Qsox1	Sulfhydryl oxidase 1	1	0.0224775	0.480591	0.798446	0.981069	0.970512	0.991309	0.175053	0.323917	0.492323	0.743198	0.551131	1.05672	0.984132	47198.3	27706.8	31531.8	64630.7	47901.4	55273.9	44339.4	30166.7	51374	74634.9	53121.6	36358	31421.3	50161	53630.8	80772.7	74599.6	66736	2398.64	4172.07	57706.8	55517.7	45057.9	34119.5	26535.7	43448.1	6423.15	18951.2	127837	22688.2	54926.8	19243.9
P01805	HVR01_RAT	Ig V chain	Ig heavy chain V region IR2	1	-	-	0.284382	0.776471	1	1	0.183454	0.327954	0.0172658	0.189924	2.0681	2.87045	0.771698	34748.2	25993.1	58581	61527.9	37732.7	40626.6	36323.4	13407.3	6387.33	54149	50575.3	29330.6	5419.84	34041.8	56030.5	23283	45185.7	37299.6	5509.69	1189.02	71460.1	27602.5	24016.3	28046.9	28078.6	51021.9	13179.2	16495.4	55610.2	32899.1	61509.8	16610.7
P54290	CA2D1_RAT	Cacna2d1	Voltage-dependent calcium channel subunit alpha-2/delta-1	1	1	1	0.505361	0.930187	1	1	0.0788467	0.19415	0.0286258	0.244909	1.12053	1.09954	1.11532		3704.29		1122.58	19462.6	2612.77		6165.12	12022.1			4598.8	4281.94	5381.01	1345.62	9663.53	4001.55	5942.41	6277.38	1124.4		11238.3	11676.1	4660.54		3501.46	3549.54	3519.97	7546.01	7967.1	4532.29	6812.6
P55068	PGCB_RAT	Bcan	Brevican core protein	1	0.000999001	0.0747586	0.160528	0.633881	1	1	0.00593879	0.0629385	0.205066	0.570944	0.629146	1.36555	0.951054	6460.73	13166	14262	11815	5369.58	8791.35	4059.72	11150	5426.19	7926.09	6724.69	11955	13634.9	12965.9	2092.43	5104.08	8508.71	23420.8	19422.5	60079.8	16181.9	27314.1	20160.1	28944.6	10101.9	21236.8	12279.3	17119.3	7705.78	9408.52	6480.16	16320.7
P32822	TRYB_RAT	Tpsab1	Trypsin V-B	1	-	-	0.901515	1	1	1	0.0996977	0.218962	0.287859	0.604982	1.51249	1.24177	1.20917	672.869		814.999	377.757	4014.73	3893.36			1508.9	246.3						1072.03					1370.84	2649.2	453.35						7955.39		551.622	2354.11
Q04807	GLCM1_RAT	Glycam1	Glycosylation-dependent cell adhesion molecule 1	1	0.792208	0.936351	0.137529	0.616878	1	1	0.233039	0.375098	0.365952	0.660129	1.13947	2.25609	1.08516	279407			381801	48197.2					39417.1		20216.7			5894.9	188339	83457.2	63075.4						25876.3				67073.4			58776.9	45799.2
P01257	CALC_RAT	Calca	Calcitonin	1	-	-	0.53582	0.94125	1	1	0.266376	0.405168	0.37711	0.660129	1.77675	0.905265	0.90012	19100.9	32316.7	23162.5	30935.3	21338.1	16744.2	20452.7	27531.3	32841.4	18986.4	13289.7	22495.2	17656.9	18498.3	22333.9	32557.5	26090.2	36560.5	16793.3	11029	25425.6	33293.9	27186	18934.2	15384.8	18898	22418.4	18856.6	24790.6	28809.3	27229.2	21528
Q05175	BASP1_RAT	Basp1	Brain acid soluble protein 1	1	0.712787	0.919659	0.0938617	0.572944	1	1	0.201359	0.346662	0.400576	0.675423	0.980903	1.65841	0.96281	763895	1064460	396323	346806	330487	1354430	316157	463763	294838	967274	283797	383729	721348	377169	407904	291071	317911	803590	1192280	1118360	426881	886265	432437	818179	558501	297751	860199	301291	290802	453652	344782	317271
Q64240	AMBP_RAT	Ambp	Protein AMBP	1	0.874875	0.972324	0.160528	0.633881	1	1	0.113532	0.237157	0.701398	0.861923	1.14442	0.691394	0.912194	13203.9	5079.71	11067.9	7287.29	7035.58	36510.1	11940.9	6421.44	6901.84	8939.04	6302	6161.63	7251.55	7431.03	26822.5	12228	13984.4	8189.03	11837.6	5297.47	11269.6	3892.98	8597.46	10225	22126.6	4258.01	12307	9310.18	7214.11	7445.63	9325.32	3262.29
P02680	FIBG_RAT	Fgg	Fibrinogen gamma chain	1	0.427822	0.887645	0.720901	0.959135	1	1	0.38868	0.529263	0.872877	0.942218	1.77515	0.987625	1.26726	10986.6	15141.4	6456.16	12609.7	14340.2	10829.9	16253.3	15285.7	18830	11408.8	9365.39	17281.1	8678.61	10708.1	15649.7	13385.9	6788.28	12489.6	12171.5	8858.11	11984.6	13967.6	12943.1	11121		8010.94	11330	10032.5	19579.8	15986.8	10949.4	12706.8
P02600	MYL1_RAT	Myl1	Myosin light chain 1/3, skeletal muscle isoform	1	0.638889	0.91357	0.516667	0.94125	-	-	0.128307	0.255526	0.00615242	0.140931	0.929291	2.13174	0.0361038
Q9ER34	ACON_RAT	Aco2	Aconitate hydratase, mitochondrial	1	0.329004	0.868773	0.775758	0.981069	-	-	0.183238	0.327954	0.00640596	0.140931	0.764239	1.26648	0.0715566	52060.5	38054.9	30635.1	29006.7	36503.3	28042.6	46685.3		35792.1	30669.9	37365.1	28286.3	27263	24880.1	25313.1	24898.6	38957.3	34901		18636.6		30736.5	32418	11498.5		29103.7	26982.7	28524.2	20221.5	25333.2	9323.85	23970.1
P04692	TPM1_RAT	Tpm1	Tropomyosin alpha-1 chain	1	0.142857	0.777049	0.309524	0.795812	-	-	0.224277	0.370624	0.00631312	0.140931	0.457154	1.68973	0.00234051
P62898	CYC_RAT	Cycs	Cytochrome c, somatic	0	-	-	0.428571	0.879027	-	-	-	-	0.00542697	0.140931	2.18409	0.693894	0.0104074
P12847	MYH3_RAT	Myh3	Myosin-3	1	0.945221	0.988618	0.638889	0.959135	-	-	0.42616	0.567408	0.00695385	0.146031	1.20477	0.218628	0.00915659	3373.18	1497.68	6628.6		3429.27	10257	1539.77	3588.44				2670.46	5154.55	6221.3		5625.5	9551.72	8841.86			15819.9	13403.6	7043.45	2196.02	6167.93	6070.76		2750.18	5174.87	2809.87	8255.97	1954.31
Q9Z0V5	PRDX4_RAT	Prdx4	Peroxiredoxin-4	1	0.228438	0.840728	-	-	-	-	0.136535	0.26738	0.00901189	0.173479	0.771149	2.10405	0.172443
P20689	MYLK2_RAT	Mylk2	Myosin light chain kinase 2, skeletal/cardiac muscle	0	-	-	1	1	-	-	-	-	0.0140508	0.180028	1.06463	0.502873	0.161813	63375.8	82755.4	50553	49363.1	56862.8	51401.3	38702.2	60496.7	68379.5	31994	42957.1	44434.8	49976.2	40694.9	41959.1	71745.4	92227	90653.7	60043.4	39424	44002.1	86647.3	79075.3	34530	38797.3	43416.5	61839.9	38635.2	30694.4	48710.1	39892	34683.7
P10719	ATPB_RAT	Atp5f1b	ATP synthase subunit beta, mitochondrial	1	0.727273	0.926105	-	-	-	-	-	-	0.0197689	0.207574	2.97445	0.77515	0.127595
P27605	HPRT_RAT	Hprt1	Hypoxanthine-guanine phosphoribosyltransferase	1	0.797203	0.939486	0.294872	0.787461	-	-	0.0302982	0.119476	0.0236113	0.229856	1.79184	1.35463	0.108802	727562	755327	961310	7237.29	376749	766346	5387.7	669527	1845.11	647767	8448.79	1029190	1596	757605	8121.26	8078.69	616079	702444			913915	1021520	821.198	4152.01	1307900	2403.46	914963	1020720	562573	2367.97	682398	5139.55
P23928	CRYAB_RAT	Cryab	Alpha-crystallin B chain	1	-	-	0.682828	0.959135	-	-	-	-	0.0257286	0.237732	1.04024	1.2969	0.0162201
P24594	IBP5_RAT	Igfbp5	Insulin-like growth factor-binding protein 5	1	0.373626	0.873741	0.490842	0.930187	-	-	0.369914	0.512496	0.0274424	0.239215	0.871464	0.836231	1.28865	1425.31	6381.47	7866.1	3227.09	5707.8		4435.27	8708.61	10859.6	7546.22	3023.82	11505	11406.5	12940.8	10102.7	7997.16	19500.5	16062.4	8193.93	3656.02	9483.05	11397.8	21794.4	6284.6		3293.66	7109.18	5065.83	3323.75	7001.02	5944.17	10165.2
P42930	HSPB1_RAT	Hspb1	Heat shock protein beta-1	1	-	-	0.933333	1	-	-	-	-	0.0300019	0.247516	1.88409	1.14177	0.164957	8224.46	2361.06	20276.5	15127	26414.9	31571.8	17587	8054.45	3077.58	14458.3	9529.64	12799.4	10358.6	16289.5	11774.6	18737.7	12633.5	2879.86			26352.4	18788.5	5175.74	8072.75	23125	24509.9		6841.17	22255.7	9240.83	16666.1	9609.66
P29315	RINI_RAT	Rnh1	Ribonuclease inhibitor	1	0.181152	0.829973	0.955089	1	-	-	0.00178944	0.0411962	0.0446812	0.29917	1.53881	0.99819	0.064642
P56574	IDHP_RAT	Idh2	Isocitrate dehydrogenase [NADP], mitochondrial	1	0.662338	0.919659	1	1	-	-	0.798516	0.851085	0.0435505	0.29917	0.551247	2.05537	0.0466607			770.409	4445.5	11327.9	3646.6			2745.68	280	1838.72	2789.71	1250.34		2675.1	3698.81		503.37	1330.37	781.237	905.722	543.178	2526.3	2194.53	729.379		2017.61	226.682	3832.62	3888	417.097	729.226
Q8CG45	ARK72_RAT	Akr7a2	Aflatoxin B1 aldehyde reductase member 2	1	0.0363636	0.588724	0.445221	0.879027	-	-	0.00836806	0.0688377	0.0682949	0.376731	1.33078	2.8902	0.230439
P0DMW0	HS71A_RAT	Hspa1a	Heat shock 70 kDa protein 1A	1	0.628205	0.91357	0.818182	1	-	-	0.832083	0.872944	0.0930303	0.451289	1.27068	1.02224	0.310787	8913.22	5793.52	11047.3	14378.5	17687.6	12785.1	17773.4	8315.16	6103.73	12290.4	8577.86	17428.1	3987.9	15380.6	12936.8	20952.9	9077.92	5549.07	1367.04		13700.2	13310.3		8741.37	5699.26	11031.7	768.633	5041.58	33027.4	7984.39	15282	7189.35
B0BNM1	NNRE_RAT	Naxe	NAD(P)H-hydrate epimerase	1	0.106061	0.687391	0.714286	0.959135	-	-	0.213066	0.357646	0.100599	0.469949	1.82288	0.653825	0.404302
P70623	FABP4_RAT	Fabp4	Fatty acid-binding protein, adipocyte	1	0.453546	0.887645	0.523699	0.94125	-	-	-	-	0.104648	0.469949	0.795191	0.577483	0.0929198
Q6AYC4	CAPG_RAT	Capg	Macrophage-capping protein	1	0.808081	0.949812	0.638889	0.959135	-	-	-	-	0.140963	0.516744	0.839966	0.56792	0.211696
B0BNE5	ESTD_RAT	Esd	S-formylglutathione hydrolase	1	0.0559441	0.627972	0.189277	0.676923	-	-	0.0648091	0.175059	0.154609	0.533054	2.00715	0.318122	0.0968171
P04550	PTMS_RAT	Ptms	Parathymosin	1	0.761905	0.936351	0.004329	0.153846	-	-	0.0451483	0.146211	0.191853	0.570944	0.470528	2.46443	0.398385
Q9Z0W7	CLIC4_RAT	Clic4	Chloride intracellular channel protein 4	1	0.943279	0.988618	0.609524	0.959135	-	-	0.0609207	0.169425	0.19054	0.570944	0.981906	0.283881	0.0059337
Q63862	MYH11_RAT	Myh11	Myosin-11 (Fragment)	1	0.43512	0.887645	-	-	-	-	0.194687	0.338899	0.239322	0.594969	1.35835	1.14447	0.931636			437.384	2261.67	695.652	829.293								304.878		223.395		1386.3			1397.43	1405.63				657.547		440.832			509.93
Q8K4D8	AL1A3_RAT	Aldh1a3	Aldehyde dehydrogenase family 1 member A3	1	-	-	0.393939	0.85446	-	-	0.868996	0.905606	0.272225	0.604982	0.949691	2.16876	1.00882
P02696	RET1_RAT	Rbp1	Retinol-binding protein 1	1	-	-	0.588745	0.959135	-	-	0.00625109	0.0637312	0.306103	0.619026	0.787128	1.19505	0.235857
P09117	ALDOC_RAT	Aldoc	Fructose-bisphosphate aldolase C	1	-	-	0.547619	0.946667	-	-	-	-	0.327905	0.635883	1.98913	0.503147	0.0808064
Q66HC0	EFCB3_RAT	Efcab3	EF-hand calcium-binding domain-containing protein 3	1	0.530303	0.895115	0.445221	0.879027	-	-	0.0986718	0.218962	0.374189	0.660129	0.996089	0.895701	1.2682
Q4V886	PAF1_RAT	Paf1	RNA polymerase II-associated factor 1 homolog	1	0.71049	0.919659	0.180653	0.676923	-	-	0.745363	0.814699	0.414012	0.688035	1.10591	1.64405	0.903515	12522.7	5980.86	12985.6	11772.2	5481.42	7280.94	8172.63	1221.6	4163.46	14066.6	12936.2	1687.61	2392.57	2284.72	7187.69	5389.83	8326.61	3952.71	2264.17		10711.2	2188.4	2554.29	6846.17	1665.52	7833.56	1166.45	3547.79	9092.46	5499.9	5742.38	3614.63
P51156	RAB26_RAT	Rab26	Ras-related protein Rab-26	0	-	-	0.0555556	0.49359	-	-	-	-	0.437593	0.711859	0.749087	0.459612	1.64544
P12711	ADHX_RAT	Adh5	Alcohol dehydrogenase class-3	-	0.0175824	0.394725	0.943279	1	-	-	0.855132	0.893138	0.46186	0.732733	0.554541	1.67398	-
Q5FVH2	PLD3_RAT	Pld3	5'-3' exonuclease PLD3	1	0.49697	0.892558	-	-	-	-	-	-	0.467332	0.732733	0.748109	0.331475	0.853916
Q6MG61	CLIC1_RAT	Clic1	Chloride intracellular channel protein 1	1	0.957792	0.988618	0.638889	0.959135	-	-	0.0836079	0.198396	0.485952	0.743198	0.964338	0.835878	0.134428
P84039	ENPP5_RAT	Enpp5	Ectonucleotide pyrophosphatase/phosphodiesterase family member 5	1	0.727273	0.926105	0.755051	0.981069	-	-	-	-	0.52706	0.760666	0.887337	0.873761	0.588539
P48679	LMNA_RAT	Lmna	Prelamin-A/C	0	-	-	0.857143	1	-	-	-	-	0.554083	0.773048	0.287651	1.58838	9.35933	2976.91	760.913	1788.6	4516.88	6956.53	8523.67	4871.51	1552.09	6038.75		5133.08	3471.91	3798.4	2456.59	2659.73	5413.05	2661.23	3285.85	8199.1	1655.37	3259.29	12490.5	12930.1	11473.7	5108.61	3009.54	3501.28	4593.82	3180.34	4465.24	3333.07	6064.92
Q5I0D1	GLOD4_RAT	Glod4	Glyoxalase domain-containing protein 4	1	1	1	0.937229	1	-	-	0.0636481	0.172917	0.59187	0.794207	1.25798	0.962605	0.337105
Q63598	PLST_RAT	Pls3	Plastin-3	1	1	1	-	-	-	-	0.721139	0.796159	0.619526	0.803991	1.25779	1.93582	1.29183
P51635	AK1A1_RAT	Akr1a1	Aldo-keto reductase family 1 member A1	1	0.492258	0.887645	0.246753	0.745098	-	-	0.0354823	0.131312	0.626865	0.808971	1.17702	0.518658	0.144821
P51652	AKC1H_RAT	Akr1c18	Aldo-keto reductase family 1 member C18	0	-	-	0.642857	0.959135	-	-	-	-	0.637145	0.81767	0.816157	1.00077	0.0490773	297050	343334	165855	306126	1012200	164558	463951	223970	563946	301728	442239	186693	294516	287434	405734	427762	190915	123807	240317	116751	289067	151437	270395	318647	252338	103238	347514	286238	291652	278746	136788	217910
P05982	NQO1_RAT	Nqo1	NAD(P)H dehydrogenase [quinone] 1	1	0.682828	0.919659	0.914286	1	-	-	0.210622	0.357372	0.744378	0.882625	1.01517	0.836997	0.161763			1638.02	1707.8		760.308				1811.55	1175.23		1183.66											1677.83		584.276			2870.85
P61959	SUMO2_RAT	Sumo2	Small ubiquitin-related modifier 2	1	0.223776	0.830376	0.141858	0.624176	-	-	0.0981128	0.218962	0.82166	0.907381	1.78845	2.11274	1.73107
P30349	LKHA4_RAT	Lta4h	Leukotriene A-4 hydrolase	1	-	-	0.527273	0.94125	-	-	-	-	0.822927	0.907381	0.980247	1.59919	1.67915	3475.13	6820.44	8265.77	2957.54	6013.51	35451.1							21901.1	4950.64	5374.51	28920.2	45665.2	30343.6			39457.7	29152.7	18595.9		13757.8	15664.3			10867.4	5085.6	17483.9	4693.8
Q80WF4	T132A_RAT	Tmem132a	Transmembrane protein 132A	1	0.933333	0.988618	-	-	-	-	-	-	0.812733	0.907381	0.992453	0.874342	0.570143
P02761	MUP_RAT	Mup	Major urinary protein	1	0.724165	0.926105	0.851815	1	-	-	0.946346	0.956522	0.854184	0.926369	0.479184	0.960242	1.1628
Q6MG60	DDAH2_RAT	Ddah2	N(G),N(G)-dimethylarginine dimethylaminohydrolase 2	1	0.699301	0.919659	0.484848	0.930187	-	-	0.0160106	0.0901978	0.98877	0.991672	0.893162	1.05266	0.213158	13975.5	18488.5	30475.3	43825.4	21250.9	45144.5	15612	13051.4	6418.13	53644.8	21192.8	21490	20791.2	21642.4	29882.9	26204.9	34268.8	23428.1	4487.35		26232.4	23733.9	15131.4	19140.7	25324.2	40956.2	2054.59	10280.3	44190.8	10361	33922.9	16172.8
Q99MZ8	LASP1_RAT	Lasp1	LIM and SH3 domain protein 1	1	0.730159	0.926105	-	-	-	-	0.0407622	0.139173	-	-	0.835872	1.43305	0.295811	75281.9	1977.45		66820.2	442331	21617.1	104486	31912.1	91978.4	223981	108810	41973	38276.1	28195.2	68281.9	6099.46	8328.34		19851.9			22759.9		32506.7		34013.1	12146.4	8478.39	110595	106020	20993.4	57651.4
P36972	APT_RAT	Aprt	Adenine phosphoribosyltransferase	-	0.101399	0.687391	-	-	-	-	0.100348	0.219366	-	-	1.62049	0.929318	-						1708.14							234.058			1205.63					2069.97					99.6011			2358.76
P62775	MTPN_RAT	Mtpn	Myotrophin	1	-	-	0.0666667	0.531034	-	-	0.111047	0.235099	-	-	1.50453	1.72799	0.329774	6110.18	4111.87	1752.4	1003.51	5619.28	2703.82	1317.5	1379.36	5137.25	3770.67	4162.15	1194.82	1159.21	1927.15	3481.95	3907.99	5245.38	3149.15	2468.7		1352.53	1999.75	2023.1	2218.28		2497.94	3967.01	4788	3258.25	1438.88	3104.62	3404.41
P41498	PPAC_RAT	Acp1	Low molecular weight phosphotyrosine protein phosphatase	1	0.246753	0.851118	-	-	-	-	0.122234	0.246808	-	-	2.18601	0.726823	0.267179	4139.18	6442.27	6517.06	6021.17	7869.88	9477.24	5060.47	3007.43	2912.7	9986.99	8517.6	2998.55	5161.91	5241.66	8894.34	9577.17	6777.11	9940.77			12971	9282.8	3184.08	4807.83	5460.65	7697.99	799.66	3761.51	12285		9355.7	3301.05
P37285	KLC1_RAT	Klc1	Kinesin light chain 1	1	-	-	-	-	-	-	0.239209	0.382409	-	-	1.72562	1.11794	2.43579
P07808	NPY_RAT	Npy	Pro-neuropeptide Y	1	0.428571	0.887645	-	-	-	-	0.304867	0.453442	-	-	1.16992	1.50016	0.66549	119009	195740	134559	122484	173196	118328	170172	173597	135088	108331	141167	147447	145770	137866	158574	174523	145927	172732	154252	112358	175397	230845	257427	135923	144502	117443	144760	148911	87309.4	164755	112586	102343
Q9JHI3	SO2B1_RAT	Slco2b1	Solute carrier organic anion transporter family member 2B1	1	0.730159	0.926105	-	-	-	-	0.354098	0.501283	-	-	1.43903	1.75096	0.173246
P18420	PSA1_RAT	Psma1	Proteasome subunit alpha type-1	1	0.785714	0.936351	-	-	-	-	0.465969	0.595123	-	-	0.760239	0.582318	0.297493
Q62952	DPYL3_RAT	Dpysl3	Dihydropyrimidinase-related protein 3	1	0.937229	0.988618	0.662338	0.959135	-	-	0.540977	0.653841	-	-	1.21189	1.02725	0.368919
Q5U318	PEA15_RAT	Pea15	Astrocytic phosphoprotein PEA-15	1	-	-	0.662338	0.959135	-	-	0.541379	0.653841	-	-	0.934604	1.51794	0.126831		2755.94		3222.26	4419.62	2110.85							1647.34	5232.57		1346.53		5019.17		5677.61		3936.53	11931.9					3155.9				2008.57
O35814	STIP1_RAT	Stip1	Stress-induced-phosphoprotein 1	1	0.555556	0.895115	-	-	-	-	0.55305	0.659729	-	-	0.845544	0.975433	0.281324
D4A6L0	GP158_RAT	Gpr158	Probable G-protein coupled receptor 158	1	0.180653	0.829973	0.547619	0.946667	-	-	0.645264	0.73432	-	-	1.1106	1.24731	1.59411
P85971	6PGL_RAT	Pgls	6-phosphogluconolactonase	1	-	-	0.792208	0.981069	-	-	0.723388	0.796235	-	-	0.577593	1.27085	0.79563
Q6P0K8	PLAK_RAT	Jup	Junction plakoglobin	1	-	-	0.0161616	0.299145	-	-	0.729697	0.799435	-	-	5.76434	4.08102	5.46059	9520.98	7079.47	8813.08	6387.04	12186.2	16014.8	6592.95	3369.15	5228.05	8746.99	10947.4	7116.16	8879.13	3790.2	10996.1	51323.7	34180.8	14420.8	2739.68	2401.85	55091.2	18942.6	11810.1	7292.85	11816	13312.3	6383.99	6065.2	21410.4	17419.4	19687.1	7706.57
Q9WVI4	GCYA2_RAT	Gucy1a2	Guanylate cyclase soluble subunit alpha-2	1	-	-	0.285714	0.776471	-	-	0.822789	0.865125	-	-	8.46102	1.64556	3.10849
P38983	RSSA_RAT	Rpsa	40S ribosomal protein SA	1	-	-	0.914286	1	-	-	0.94394	0.956146	-	-	0.555568	1.32308	0.49074
P15207	ANDR_RAT	Ar	Androgen receptor	-	-	-	-	-	-	-	-	-	-	-	-	-	-						3128.3			1745.17				1151.13			1062.57		661.3								2930.79			4511.71	1766.37	1344.75	468.062
Q6AXS4	RENR_RAT	Atp6ap2	Renin receptor	-	-	-	-	-	-	-	-	-	-	-	-	-	0.668161	5925350	12199500	12440000	6683010	3915080	8547480	10570600	13074100	5224710	7072500	9070050	12334300	11668200	10080700	10705000	8490770	12362500	10717800	14624300	15490500	9888330	12954600	13599600	11599300	16353900	14547500	13504100	13687100	6401890	12242400	8836290	11476800
Q7M0E3	DEST_RAT	Dstn	Destrin	0	-	-	-	-	-	-	-	-	-	-	1.32172	1.65595	0.353736	18763	19966.2	7850.49	15499.4	23510.9	16329.2	12920	16809.7	22917.9	13914.1	17585.1	15186.1	23117.8	11987.6	11751.6	21947.7	11790.5	16611.4	14533.6	8014.46	10839.6	13247.4	15271.5	9331.38	5330.69	4826.93	14202.7	10595.6	11851.2	13117.6	13645.9	11173
Q9EPC6	PROF2_RAT	Pfn2	Profilin-2	-	-	-	-	-	-	-	-	-	-	-	-	1.08834	-	22337.8			41887.9								187.575			189.967	8392.67			49.4515			275.739							207250
O35331	PDXK_RAT	Pdxk	Pyridoxal kinase	1	-	-	-	-	-	-	-	-	-	-	8.22345	0.429123	0.454038	37212.9	17244.9	16159.8	13964.4	23753.3	14642.9	11119.5	26101	21697.5	12444.1	11615.3	14582.9	22411.2	23913.1	14727.6	13726.8	25465.1	28968.9	23544.1	22262.5	17161.7	29581.6	23040.3	13347.7	14162.4	15167.7	21094.7	17771.8	16855.7	15815.5	13023.8	14734
P14272	KLKB1_RAT	Klkb1	Plasma kallikrein	-	-	-	-	-	-	-	-	-	-	-	2.4291	-	1.37235	99437.2	149853	426896	45402.2	2040.05	254.593	108337	2757.31		106595	168921	69677	10177		160101	65888.9	108795	109.674	5506.02	330.896	96790.6	349.788	4910.69	48156.5	103743	28811	73752.7	57958.6	18720.9	192902	42417.5	39199
P28841	NEC2_RAT	Pcsk2	Neuroendocrine convertase 2	0	-	-	-	-	-	-	-	-	-	-	0.807039	3.07108	0.837274	138796	109253	160803	40332.6	54346.5	23662.6	181281	16943.5		117012	178438	74353.3	12206.1	30578.8	117085	30297.8	79899	17887.6	10930.5		87330.6	23901.9	17212.1	49409.6	66301	54453.5	55417.7	53933.2	43295.6	129087	145797	76778.7
P22062	PIMT_RAT	Pcmt1	Protein-L-isoaspartate(D-aspartate) O-methyltransferase	-	-	-	-	-	-	-	-	-	-	-	-	9.12447	1.17524	195520	115039	162479	43934.6	44182.6	7742.45	232626	3750.16		122059	158628	82650.7	3013.35	9669.49	135652	25479.5	75106.9	5868.27	3163.56		49249.3	9274.22	5603.8	41723.8	26013.2	28788.5	65023.3	51911.8	56422.6	153782	67765.3	85660.4
Q9Z1S7	OMD_RAT	Omd	Osteomodulin	0	-	-	-	-	-	-	-	-	-	-	2.60711	0.646669	0.909678	1882.1	4185.51	3020.89	2800.16	6913.93	4774.04	3867.32	7892.36	6965.71	6371.6	4889.87	5549.63	6704.05	5913.02	8033.53	6846.2	4800	6530.54	5474.67	3767.42	1054.31	8446.74	8580.94	5838.3	1412.93	3474.64	7279.19	5942.71	5484.82	7074.26	5220.95	5010.3
Q2TA68	OPA1_RAT	Opa1	Dynamin-like 120 kDa protein, mitochondrial	-	-	-	-	-	-	-	-	-	-	-	-	-	-	4450.43	3519.2	4727.83	4581.01	10657	11014.5	4718.14	3099.07	6426.03	13795.3	9071.02	6807.63	6626.68	7336.01	9679.2	4432.14	3689.66	3217.95			10246	9604.89	4316.25	5106.9	6456.22	7963.7		3336.98	18927.8	4239.78	9240.12	5024.28
P20717	PADI2_RAT	Padi2	Protein-arginine deiminase type-2	-	-	-	-	-	-	-	-	-	-	-	0.500777	-	-	4962.54			5345.84	23909.5					12317.6	12356.9	6793.88	6886.72	10919.5	7136.47	6974.16	3521.36							6127		13198.3	7741.93	7998.94	11698.7	12406	10473.7	10496.2
Q641W3	NUFP1_RAT	Nufip1	FMR1-interacting protein NUFIP1	0	-	-	-	-	-	-	-	-	-	-	0.672248	1.05241	0.764521	1930	2536.64	5100.94	2509.68		7397.91			3260.36	7353.3	3846.74	3104.72	3200	4292.21	2224.76	2306.5	1881.08	2880.34		610.625	8495.12	3531.87	1654.98	2113.49		4980.77		1248.93	4749.85	2290.65	7123.75	1030.1
Q8K4M9	OSBL1_RAT	Osbpl1a	Oxysterol-binding protein-related protein 1	-	-	-	-	-	-	-	-	-	-	-	-	0.410606	1.9006					2401.31				429.675								4308.68	1286.21											505.15
P23785	GRN_RAT	Grn	Progranulin	-	-	-	-	-	-	-	-	-	-	-	-	-	-	21395.1	14091	23321.4	24534	11857.2	22238.1	10022.3	12536.4	14288.5	17590	26851.7	18814.6	18132.6	19816	9086.47	32282.3	11789.4	18974.5			22959.2		8601.96	3297.3	5752.87	15066.9		13957.6	45127.1	3890.51	26281.3	1906.35
P97685	NFASC_RAT	Nfasc	Neurofascin	0	-	-	-	-	-	-	-	-	-	-	0.178507	0.75604	1.58522				5485.69	15196	6499.15	2386.94			7394.24	9359.79		6767.56	9154.53	8546.41	8256.79	14980.4	9129.98			5868.63	16043.8	6322.52	6156.59	2859.26	9490.83	2640.3	3439.57	22726.9		13742.7
P13697	MAOX_RAT	Me1	NADP-dependent malic enzyme	-	-	-	-	-	-	-	-	-	-	-	0.113009	-	0.21384	23289.8	40708.1	15957.7	30428.7	68538.2	30377.9	54699.5	23795	65464.2	31303.5	34567	39026.4	34862.5	31455.1	52102.6	42157.1	38761.1	39218	45425	22367.2	55513.3	56586.7	81747.5	64593.4	47010.5	38675.3	46593.8	43192.3	26186.3	55247.4	36035.8	52287.3
Q05982	NDKA_RAT	Nme1	Nucleoside diphosphate kinase A	-	-	-	-	-	-	-	-	-	-	-	-	-	-	82394.1	32224	36442.9	50711.2	75987	47946.6	39530	29462	53097.9	37109.1	41185.3	35887.3	37621	36566.9	48181.6	55138.9	58986.5	41055.3	37566.7	21537.9	34199.8	53232.6	41094.5	30069	37408.7	34024	46633.9	42017.8	29659	36462.9	43224.5	25768.2
Q8VBU2	NDRG2_RAT	Ndrg2	Protein NDRG2	0	-	-	-	-	-	-	-	-	-	-	1.06163	0.810659	0.0165211	13699.5	10073.2	6514.52	8127.92	14579.5	15274.9	21984.7	15711.3	20943.5	17489.6	5062.19	19288.6	16769.1	17451.5	19862.7	18821.5	9544.79	21976.1	11771.5	2603.93	14853.1	31697.4	18882.7	14270.8	7004.35	12788.3	11983.5	14069.3	14370.7	18979.2	9259.02	16087.7
Q8K1Q0	NMT1_RAT	Nmt1	Glycylpeptide N-tetradecanoyltransferase 1	-	-	-	-	-	-	-	-	-	-	-	-	1.67006	-	10346.8	11193.2	16259	7080.21	4158.2	7714.21	3168.32	1240.1		8857.32	11381.5	4874.39	5568.15		7451.18	6168.85	5083.54	2334.17	600.499		10318.8	8123.83	939.803	4011.72	5033.04	4490.05	2065.78	5562.95	3574.94	2149.18	4463.05	2676.88
P16884	NFH_RAT	Nefh	Neurofilament heavy polypeptide	-	-	-	-	-	-	-	-	-	-	-	-	-	0.728979	19801	7278.91	14143.1	8774.06	7444.32	7834.77	5420.23	4416.28	6123.13	6460.18	10422.1	4409.59	8607.05	4739.27	8868.56	13294.5	9814.97	8021.33	8063.66	15410.1	7917.72	10240.1	4066.64	1864.87	11767.3	8240.98	9574.31	9110.79	8986.01	8972.21	4641.59	7029.47
P04638	APOA2_RAT	Apoa2	Apolipoprotein A-II	-	-	-	-	-	-	-	-	-	-	-	5.11376	-	0.268411	924.876		1544.34			7095.38	2757.29			105.648		520.166	3176.58	4417.82	2779.75	7254.38	6349.77	3222.33			5356.21	3459.32	588.08	1918.61		3543.42			12111.7		385.795	1506.67
P19527	NFL_RAT	Nefl	Neurofilament light polypeptide	-	-	-	-	-	-	-	-	-	-	-	-	-	2.32833	147999	1112.85	4440.65	58746.7	16923.4			1380.39	2124.13	160801	124987	1819.46		2325.8	101343	890.541	388.491	1960.29	5069.16	2213.05		7597.22	4776.46	27044.9		1617.13	2982.62	37896.9	1943.37	111437	1254.55	6193.15
P97840	LEG9_RAT	Lgals9	Galectin-9	-	-	-	-	-	-	-	-	-	-	-	0.400931	-	0.34581	33419.8	46575.8	20490.4	14092.7	16355.1	73061.2	33760.9	76878.8	11937.4	99193.1	16009.4	25229.9	31378.7	6959.16	13612.6	33491.1	66318.2	28731.1	3727.65		29138.7	10660.1	29341.6	68898.4	37874.9	69808.5	8522.44	11476.4	57294.4	26656.9	53851.9	59975.6
Q05096	MYO1B_RAT	Myo1b	Unconventional myosin-Ib	-	-	-	-	-	-	-	-	-	-	-	-	0.0579284	-		1394.28		2524.93		3115.4		1074.53		4966.82		2116.05	1043.54	1611.85	3076.21	1004.5	14140.2	1136.75			2852.96	792.024	974.311	2977.11	1793.05	11371.1			9045.5	1222.05	1985.47	2937.32
Q10473	GALT1_RAT	Galnt1	Polypeptide N-acetylgalactosaminyltransferase 1	-	-	-	-	-	-	-	-	-	-	-	-	-	-	209110	203336	137083	141923	184924	113113	140769	236762	185448	104908	119221	158047	156121	132560	129048	179209	221334	211169	139120	129477	161954	201024	182765	98691.2	70436.9	122496	181706	134591	140216	131270	135679	114911
Q64361	LXN_RAT	Lxn	Latexin	-	-	-	-	-	-	-	-	-	-	-	0.591357	-	-	257252	590728	380105	354297	312402	357156	362567	490449	300859	348669	431162	439649	528833	429375	384246	502663	495723	516547	397249	318999	408519	373169	454265	269993	300578	323003	500622	332134	293553	313003	368820	297077
Q62812	MYH9_RAT	Myh9	Myosin-9	1	-	-	-	-	-	-	-	-	-	-	1.83995	0.603308	1.13993		12637.6		4329.9	25259.1	3808.87	5491.66	7597.22	6639.94	5337.32	2230.65	12119.3	9097.53		10581.8	24219.8	6469.51	4675.75	4911.89		12451.2	11063.8	19601.3	4319.06		2578.15	4783.02		2905.29	16068.3	12527.7	2912.02
Q63518	MYPC1_RAT	Mybpc1	Myosin-binding protein C, slow-type (Fragment)	-	-	-	-	-	-	-	-	-	-	-	0.5297	-	-		627.89	251.489		2966.44				2153.69							125.035						1661.86	1051.32	1144.94			485.472					1559.5
Q7TQM5	KPRP_RAT	Kprp	Keratinocyte proline-rich protein	-	-	-	-	-	-	-	-	-	-	-	-	-	-	26229	16886.8	79417.9	71967.7	34929.3	65907.7	29836.6	13836.9	14939.1	43299.8	74238.9	37655	33204.3	42042.1	47586.6	40484.2	84969.9	60831.8	4375.01	21105.3	108672	66661.8	39788.3	16468.3	55857.6	97453.2	23354.6	37034.8	85949.9	20822.2	69002.5	13602
P48037	ANXA6_RAT	Anxa6	Annexin A6	-	-	-	-	-	-	-	-	-	-	-	8.09419	-	0.0869181	355348	635385	262958	244421	701294	272214	675568	506076	730497	495614	667761	379013	477848	312189	544298	365645	214074	171308	540931	389462	290828	197841	314705	500304	437459	447084	407903	442295	263726	432915	246058	564529
P97532	THTM_RAT	Mpst	3-mercaptopyruvate sulfurtransferase	-	-	-	-	-	-	-	-	-	-	-	-	-	-	6418.43	1724.55	1990.25	202.341	27956.2	9847.3	11417.2	4134.32	11129.2	10947.3	14329.9	4182.5	5406.3	3400.85	6409.17	1121.36	713.477	1058.53	2312.1	2675.28	1122.18	665.54	3687.94	3435.23	2543.99	4491.18	5539.82	3884.07	9044.33	5244.1	5586.88	6659.21
Q6QI89	MO4L2_RAT	Morf4l2	Mortality factor 4-like protein 2	-	-	-	-	-	-	-	-	-	-	-	0.812846	-	-	339898	292237	165859	274245	827331	181625	441458	227814	535558	284595	421060	200929	332350	293594	430176	443120	238038	140791	209467	121403	260103	153344	283439	348044	262774	130943	325101	255320	295881	298118	176178	211761
Q4TU93	MRC2_RAT	Mrc2	C-type mannose receptor 2	-	-	-	-	-	-	-	-	-	-	-	-	-	-	42764.1	32074.8	22038.3	45208.5	163989	31886.2	29795.1	59276.3	123171	64941.2	70014.8	21275.4	59064.4	44549.9	46358.3	52531.6	26358	21685.8	45312.4	10680.8	47620.9	27409.4	51901.6	63234.9	29043	20529.5	46132.6	45795.5	53371.7	37494.4	24523.9	40456.5
P02688	MBP_RAT	Mbp	Myelin basic protein	-	-	-	-	-	-	-	-	-	-	-	0.18316	-	5.23045	85565.8	74684.3	49422.2	59226.5	208920	165682	109371	49584.9	131174	90216.1	77012.6	50008.6	59069.4	39354.7	106290	102675	65482.2	32490.2	85488.8	42562.8	84751.6	28666.3	89817.8	100599	59813.9	39065.9	111110	75749.7	60738.9	99958.2	42720.3	99654.2
Q5Q0T9	METRN_RAT	Metrn	Meteorin	-	-	-	-	-	-	-	-	-	-	-	0.590312	-	0.806573	435186	75620.7	192849	262214	182847	167337	194425	235729	114287	373742	312031	219796	76098.8	196629	88860.2	70747.3	243447	208280	68252.3	155699	50767.4	166255	58152.9	84745.7	311882	245940	92691.7	93529.7	278348	63385.8	270529	85262.8
Q78P75	DYL2_RAT	Dynll2	Dynein light chain 2, cytoplasmic	-	-	-	-	-	-	-	-	-	-	-	-	-	-				4804.8	2439.96					2018.65				114.845		77.5179			1193.83			310.113	150.228						1748.13
Q62871	DC1I2_RAT	Dync1i2	Cytoplasmic dynein 1 intermediate chain 2	0	-	-	-	-	-	-	-	-	-	-	0.985004	0.55215	1.57609	44849.5	53744.2	4867.54	54520.2	50737.7	8180.42	34675.5	62423.4	65578.1	51690.1	69934.8	54126.9	41852.8	61444	54600.6	46865.1	33996.5	44321.1	55397.5	3251.13	2400.67	5476.42	9221.66	52612.1	15571.1	48998.6	78861	52534.2	58408	48712.4	36817.4	43711.9
P01179	NEU1_RAT	Oxt	Oxytocin-neurophysin 1	-	-	-	-	-	-	-	-	-	-	-	-	-	-	113544	82478	56160.1	73263.1	265893	84688.7	186688	125767	166149	149327	149039	114791	113585	109731	142686	118937	118292	108521	116435	72902.5	84491.3	152857	178636	121382	115095	88388.8	134490	123966	103958	140308	91632.1	135131
P04466	MYL11_RAT	Myl11	Myosin regulatory light chain 11	0	-	-	-	-	-	-	-	-	-	-	1.35824	1.14553	0.0315181	8378.48	3418		7704.84	17445.6	7407.57	4925.15	9223.38	17333.7	6623.28	7885.22	11823.6	6339.87	9097.46	9635.38	12344.3	15450	11819.1	5823.97	1940.45		7887.05	5595.9	3486.19		3783.68	4468.86	7025.03	10102	4361.03	7177.6	3183.74
Q6AY80	NQO2_RAT	Nqo2	Ribosyldihydronicotinamide dehydrogenase [quinone]	0	-	-	-	-	-	-	-	-	-	-	1.57092	0.922762	0.327453		798.255		234.483		376.905					511.717					2630.97		788.755				1822.22		1578.38					1105.45	397.127	357.523
Q62667	MVP_RAT	Mvp	Major vault protein	-	-	-	-	-	-	-	-	-	-	-	-	-	-	25904.9	29514.9	15878.6	22733.5	36988.5		40862.4		35265	23662.5	25340.6	38678.9	26667.5	34250.8	35590.5	32501.8	15735	22100.3	35257.5				20688.4	27730.6		25861.5	34152.1	33475.9	26612.3	36483.2	20478.9	26713.3
Q80XX4	MSTN1_RAT	Mustn1	Musculoskeletal embryonic nuclear protein 1	-	-	-	-	-	-	-	-	-	-	-	-	0.959212	-	16990.4	29487.3	28780.1	16251.9	13849.4	20188.4	12370.3	26727.5	14269.6	14924	20016.1	18010.3	16753.5	23693.2	17259.4	20916.9	22010.6	27111	16191.2	25939.6	23156	22013.5	22950.6	13390.1	12821.7	22545.7	27630.2	20803.9	13833.6	15606.6	19995.1	15772.3
P47967	LEG5_RAT	Lgals5	Galectin-5	-	-	-	-	-	-	-	-	-	-	-	0.801321	-	0.33116	503.644					7173.99			65689.7				559.179	9653.39		3830.58	524.74				1554.47		513.883					856.6	8259.24		3101.45
Q499T2	GILT_RAT	Ifi30	Gamma-interferon-inducible lysosomal thiol reductase	-	-	-	-	-	-	-	-	-	-	-	-	-	-	90340.5	75779.1	132655	40585.1	10010.8					67200.4	108735	38119				18289.1	63938.3							15610.3		17439	43149.4	22715.7	22525.9		38023.4
P25030	K1C20_RAT	Krt20	Keratin, type I cytoskeletal 20	1	-	-	-	-	-	-	-	-	-	-	-	-	-			1899.36						912.093		551.936	367.926		1453			151.533		2994.07	4778.39		2592.19	1099.55	1551.93	485.54		954.686	1763.58		471.892	1840.89
Q5M7W5	MAP4_RAT	Map4	Microtubule-associated protein 4	1	-	-	-	-	-	-	-	-	-	-	1.02553	0.516637	1.83586		843.711		2865.49	3696.19	947.716	3734.03		2764.58			1781.31	433.756			2928.63	3173.68	2244.45			897.759	3629.4	3513.39	304.746			1773.95	1205.08	2786.73	3290.88	1119.85	1666.9
Q62925	M3K1_RAT	Map3k1	Mitogen-activated protein kinase kinase kinase 1	0	-	-	-	-	-	-	-	-	-	-	4.36675	0.771079	5.89672	77493	169934	299161	190690	124782	103009	74468.1	165061	88932.3	178265	129717	161509	148716	125030	185973	128233	115417	166756	179257	186840	238500	194345	181453	133832	149100	247157	236128	151305	180751	182051	162739	89979.6
P49187	MK10_RAT	Mapk10	Mitogen-activated protein kinase 10	0	-	-	-	-	-	-	-	-	-	-	1.33293	0.659368	0.26458	225114	51909.1	43314.1	54837.1	65358.9	82713.2	71163.2	50180.5	68455.9	48308.6	56366	72745.5	60492.4	41401.1	65354.6	69136.5	54354.9	59573.8	49660.2	42238.5	66417.6	70720.1	74379.2	43864.3	61416.5	30529.3	49271.9	43589.3	42547.5	56283.4	48170.6	45286.8
Q5BJY9	K1C18_RAT	Krt18	Keratin, type I cytoskeletal 18	1	-	-	-	-	-	-	-	-	-	-	-	-	-	529483	421678	455634	365415	425605	597103	386946	493746	577165	355990	418796	532246	670506	474309	483246	610916	703165	620518	546330	473494	657224	341638	702418	387901	681973	461404	618274	501990	422330	631845	604887	467602
Q6P6Q2	K2C5_RAT	Krt5	Keratin, type II cytoskeletal 5	1	-	-	-	-	-	-	-	-	-	-	-	18.7794	18.7794	18523.4	50220.3	24802.5	18087.5	30392.6	38749.2	25796.4	45029.9	41398.4	24576.4	44408.2	36127.1	61041.4	25263.7	44078.8	31937.8	31381	33841.1	40248.7	15793.5	42535	42514.9	58391.8	15774.4	23840.9	32209.8	46595.7	30745.7	28826	39695.3	30187.6	42811.5
Q6IFW2	K1C40_RAT	Krt40	Keratin, type I cytoskeletal 40	1	-	-	-	-	-	-	-	-	-	-	4.47147	4.47147	4.47147	29545.9	46.0801				34139.3	20414				554.456			58275.4		117195	20757.9				1983.62	1436.03				1029.09
Q4V7C7	ARP3_RAT	Actr3	Actin-related protein 3	-	-	-	-	-	-	-	-	-	-	-	2.99437	-	0.16169	3881.69	13490.4	8140.63	4689.01	7603.91	5297.39	3171.32	11577.2	8860.34	3283.1	9448.99	6928.74	10074.8	13461.4	9263.96	15098.6	5903.86	14918.7	6299.02	4260.64	7350.35	7327.81	4126.57	5363.55		6152.63	12945.9	8122.39	6380.05	5766.85	6186.11	4923.39
P30152	NGAL_RAT	Lcn2	Neutrophil gelatinase-associated lipocalin	1	-	-	-	-	-	-	-	-	-	-	2.02548	1.01835	3.78416	3065.13	159.68		3604.55	5752.4	2777.19				1018.99	4160.12				6325.59	3089.96	2135.31	1581.89			4982.64	2845.15	1127.39			1545.38		2189.09	6314.63	722.447	5715.93
P0CC09	H2A2A_RAT	H2ac18	Histone H2A type 2-A	-	-	-	-	-	-	-	-	-	-	-	-	0.0934972	1.13857	846.091	4189.86	4691.23	3496.65	2140.32	5788.01	1555.58	329.208		8186.29	3378.45	2080.92	684.15	2190.24	2148.93	2695.03	4911.72	4801.92			3066.85	2679.11	2184.31	1316.7	513.163	5358.16	1392.48	819.732	2322.15	1327.19	2355.56	1177.37
Q68FS4	AMPL_RAT	Lap3	Cytosol aminopeptidase	-	-	-	-	-	-	-	-	-	-	-	-	2.4028	-	2404.8	11120.3	5037.46	9399.34	9358.33	7669.91	3911.13	2606.13	3836.28	8197.36	5338.52	6374.99	5342.92	5962.75	7269.36	18918.8	12878	12511.1			14044.3	9661.32	10401.3	5392.09	5927.03	6800.11	2882.07	4397.95	14523.2	4168.72	14214.8	5043.37
Q63313	LBP_RAT	Lbp	Lipopolysaccharide-binding protein	1	-	-	-	-	-	-	-	-	-	-	19.7634	0.516118	0.798714	2442.24	10976.6	26395.1							8841.08	5966.97			2090.03		30592		34383.7				6855						2666.97	3442.57	2051.06
Q6IMF1	K2C80_RAT	Krt80	Keratin, type II cytoskeletal 80	1	-	-	-	-	-	-	-	-	-	-	0.036394	0.036394	-	3756.13	5162.25		3693.93	4652.57	2392.59	6464.1	8124.98	9987.68	6945.19	7561.07	6724.65	5078.6	8674.6	9002.66	10119	6027.91	6468.26	6956.08			8876.02	9590.91	9047.83	2241.06		6720.86	7247.85	9033.63	11118.3	5658.6	9771.89
P20766	LAC1_RAT	Lac1	Ig lambda-1 chain C region	-	-	-	-	-	-	-	-	-	-	-	-	-	0.747114	840283	3052960	885185	708056	2622210	774424	1974430	1427090	380583	1577680	296668	626035	1212880	787155	2117810	920060	305488	653084	2133620	1437420	791272	615125	527548	1576790	916727	1085090	2061880	1317730	596508	1721990	1159790	1186600
P0CC10	LRC4B_RAT	Lrrc4b	Leucine-rich repeat-containing protein 4B	-	-	-	-	-	-	-	-	-	-	-	-	-	0.166815		1637.22				3482.2			3686.67		4794.75	3590.35			3358.51	3119.75								2109.62				3169.34		4344.44	6092.33	3431.87
G3V928	LRP1_RAT	Lrp1	Prolow-density lipoprotein receptor-related protein 1	-	-	-	-	-	-	-	-	-	-	-	0.27218	-	-		2097.67	2541.02	2107.08			1352.36		2048.16	4291.16		1334.1			3458.32		2214.59	2108.6				2880.86				2205.5	1363.55	2684.49		2468.04	1858.8
O70535	LIFR_RAT	Lifr	Leukemia inhibitory factor receptor	0	-	-	-	-	-	-	-	-	-	-	0.474131	0.631495	0.861348	19196.1	8921.72	8550.45	16086.7	21520.3	17715.9	6421.6	30010	28542.4	19413	17482.7	14612.9	22078.8	19920.9	7351.72	17672.5	24222.6	29909.9	18769.3	6336.22	30199.5	41923.7	49488.4	25961.5	16775.3	13587.5	23650.8	24502.1	23538.9	5947.44	6657.15	21911.9
Q63406	MCF2L_RAT	Mcf2l	Guanine nucleotide exchange factor DBS	-	-	-	-	-	-	-	-	-	-	-	-	-	-	3335.58	210.394		439.173	1176.65		1101.82		852.846		1181.56	775.265	591.822	920.644	65.9517	629.352	1973.48	822.558	158.009				389.322	546.7					1103.51	1013.93	166.473	236.611
Q6IFW5	K1C12_RAT	Krt12	Keratin, type I cytoskeletal 12	1	-	-	-	-	-	-	-	-	-	-	-	-	-	568918	554588	1239210	320142	105565	88228.4	614374	76174.2	15551.5	481186	645785	268405	74515.1	79092.1	461070	117203	492857	92545.6	80823.8	13026.1	454406	91525.8	60995.3	173150	465658	266422	244468	195334	199394	538133	258921	175235
Q63538	MK12_RAT	Mapk12	Mitogen-activated protein kinase 12	-	-	-	-	-	-	-	-	-	-	-	-	-	-	10404.9	2107.19	3572.91		673.44	1508.51					4609.37				3641.95	24645.5	18460.7	3756.57			24970.9	2822.19	1683.55	297.703			1508.07	268.642	2385.31	6507.12	3481.18	1025.11
P17105	IP3KA_RAT	Itpka	Inositol-trisphosphate 3-kinase A	-	-	-	-	-	-	-	-	-	-	-	-	-	-	1851650	1576400	1626500	1394930	1630430			2160680	1561910	1095510	2560900		1510070	1107000	1319490	1193810	2388530		1524490	2295210	1450990		1328670	1289680	2172900		1752440	1362990	1407270	1264280	1630480	1228630
O35787	KIF1C_RAT	Kif1c	Kinesin-like protein KIF1C	-	-	-	-	-	-	-	-	-	-	-	-	-	-	1973.09	1864.61	3180.61		3921.05	3241.55		350.133	1250.32		1993.53	1301.51	2026.94	316.732	1963.36	16720.3	7951.01	3704.16	332.165		8665.27	6571.67	4378.16			2711.12		1788.09	1666.41	3014	4816.07	2232.21
D3ZW55	ITPA_RAT	Itpa	Inosine triphosphate pyrophosphatase	-	-	-	-	-	-	-	-	-	-	-	0.159027	1.59242	-	6762.46	1801.28	2934.53	114.17	3900.75	7552.85		2681.97	2956.08	4590.66	1177.83	6614.73	3359.92	3722.42	6078.02	3919.63	5759.18	8711.73	10191.2	8223.09	8010.14	19952.2	15537.2	8435.64	2954.17	2609	3802	8341.99	7321.98	5423.87	4691.02	2883.87
Q5XIA1	NCLN_RAT	Ncln	Nicalin	-	-	-	-	-	-	-	-	-	-	-	-	-	-	4419.87	2937.6	6661.42	6299.61	138.711	3309.44	7303.46			6354.24	6297.89	835.958			8167.61	2144.31	3519.64	2085.34			3452.04	198.055	269.883	1518.69	2658.08	2028.33	447.723	1708.84	2478.95	5886.77	3981.34	1546.24
Q63279	K1C19_RAT	Krt19	Keratin, type I cytoskeletal 19	1	-	-	-	-	-	-	-	-	-	-	2.1468	1.23895	1.23895		7935.47	1304.17	1190.86	1640.34		1211.31		4664.51			6184.21				769.37	4071.21	10754.9	12496.5			1829.78	1315.68	3179.17		6098.41	948.075	7398.28	654.469		170.355	5629.16
P35559	IDE_RAT	Ide	Insulin-degrading enzyme	-	-	-	-	-	-	-	-	-	-	-	-	-	1.43836	494886	1157990	1160150	544243	413020	616476	725306	946945	752643	792447	844073	939781	947735	811492	865410	732521	775459	912781	1021120	972169	829610	805381	877829	1079360	1203890	818500	784512	886593	664656	873249	865206	843685
Q9JIL3	ILF3_RAT	Ilf3	Interleukin enhancer-binding factor 3	-	-	-	-	-	-	-	-	-	-	-	1.24671	-	-	9421.53	8674.81	9197.81	14317.7	19616.8	27456.1	15942.7	7733.66	2351.83	16781.4	7175.21	16018.7	10291.3	20533.1	16788.3	20521.9	16154	15432.4			27182.6	21120.7	9477.02	4870.67	9186.81	20936.6	2605.98	9737.53	26216.1	7664.11	23909.7	6075.93
Q6W3B0	DSG4_RAT	Dsg4	Desmoglein-4	-	-	-	-	-	-	-	-	-	-	-	-	-	-	34317.8	42240.8	59958.4	64726.4	75168.6	132024	68595.1	38382.2	19903.6	59688	51604.2	69219.4	38799.4	84671	81432.8	90680.3	63336.1	47334.1	7336.13		112246	90250.7	50596	44254.1	64954	91001.4	17883.4	29582.6	111458	40484.8	100591	36601.9
P55063	HS71L_RAT	Hspa1l	Heat shock 70 kDa protein 1-like	-	-	-	-	-	-	-	-	-	-	-	-	-	-	11787.4	10120.2	23806.5	14181.6	20306.2	30354.1	17978.6	4458.99	3196.74	19054.3	12027.6	15698.4	6825.47	19215.3	15429.8	22253.5	13947.3	17194.8	2685.33	3703.63	25157.5	16683.4	10352.6	8580.29	19397.8	23123.4	7451.56	7002.13	24527.2	17052.2	24308.5	9522.92
Q66HD0	ENPL_RAT	Hsp90b1	Endoplasmin	-	-	-	-	-	-	-	-	-	-	-	-	-	-			719.995			1473.69						767.436		438.385	508.327	2647.79						1013.39	733.09			1129.85			463.422		2574.06	211.02
P63039	CH60_RAT	Hspd1	60 kDa heat shock protein, mitochondrial	-	-	-	-	-	-	-	-	-	-	-	0.19143	1.69701	-	6091.21	4118.44	10662.2	7383.96	12438.7	14830	27438.6	11143.6	2070.66	9557.58	9296.67	10338.7	1778.8	7137.26	12591.7	12229.2	6708.54	11428.3			8375.45	5528.6	3679.1	13540	9530.43	13732.1	2275.1	7981.32	14152.9	6523.01	17659	6992.58
P26772	CH10_RAT	Hspe1	10 kDa heat shock protein, mitochondrial	-	-	-	-	-	-	-	-	-	-	-	-	-	-	9612.62	9866.05	20356	18125.5	32473.3	28174.2	22922.2	9503.94	4309.32	21499.1	14692.7	15393.7	12321.4	31677.3	24159.2	30291.7	19802.3	16004.2	1697.88		40580.7	26326.5	16576.9	14002.8	22741.3	20529.4	6704.33	12808.6	36054.9	14708.7	35408.9	12385.7
P61980	HNRPK_RAT	Hnrnpk	Heterogeneous nuclear ribonucleoprotein K	-	-	-	-	-	-	-	-	-	-	-	-	-	-	56907	47602.3	66636.2	69921.8	50338.7	60166.2	40675.9	35331.5	39063.2	72275.4	51698.3	43985.4	27405	58794.7	54557.8	66740.7	62398.1	63488.3	10426.8	8740.03	76643	53487.9	41224.3	34567.3	43158.4	80118.6	22410.1	29596.9	98367.4	34093.7	57510.2	28735.4
P04462	MYH8_RAT	Myh8	Myosin-8 (Fragment)	-	-	-	-	-	-	-	-	-	-	-	-	2.90171	-	15218.8	10044.9	14877.4	18999.2	9488.98	8200.35	6094.12	2391.1	21270.8	14028.4	12854.7	15015.3	11618.5	8840.31	15369	22028.9	8364.62	15664.2	14885.6	14324.3	13850.7	21828.7	14279.9	16286.2	2114.78	15055.2	10836.3	12812.5	27924	16383.6	14741.3	9396.68
Q9JJ54	HNRPD_RAT	Hnrnpd	Heterogeneous nuclear ribonucleoprotein D0	-	-	-	-	-	-	-	-	-	-	-	-	-	-	113641	116238	145621	86529.2	46394.4	81277.2	57331.4	82112.9	88572	18070.6	88506.5	65895.2	63864.3	52806.9	80142.4	101138	97757.9	103173	79215.7	110584	123418	94275	88181.9	61526.7	74679.5	91009.9	72093.6	69910.2	117033	75194.5	80287.4	62385.3
P63159	HMGB1_RAT	Hmgb1	High mobility group protein B1	0	-	-	-	-	-	-	-	-	-	-	0.669023	3.05398	0.250884				922.63					624.021								1079.47												1873.41		1348.84
A7VJC2	ROA2_RAT	Hnrnpa2b1	Heterogeneous nuclear ribonucleoproteins A2/B1	-	-	-	-	-	-	-	-	-	-	-	-	-	-	19413	9462.01	1567.38	16299.6	23815.4	15222.3	23334.4	11149.2	15831.4	19721.9	13216.1	11699.1	11848.5	5747.95	15305.6	18730.8	14522.1	14121.3			3919.55	19314.6	10645.2	13652	10706.1	5923.53		4319.35	13339.7	7868.66	15072.8	8289.67
P04256	ROA1_RAT	Hnrnpa1	Heterogeneous nuclear ribonucleoprotein A1	-	-	-	-	-	-	-	-	-	-	-	-	-	-	9519.98	6513.53	4656.6	9155.09	17216.9	12024.6	8244.27	1367.69	7233.03	24952.2	7561.18	7043.1	6835.3	7203.42	10346.5	13841.9	13377.4	4633.67			9302.75	4487.75	1590.93	7473.41	13072	11000.6	1260.73	3364.12	38972.8	6748.4	9743.77	5265.88
P48450	LSS_RAT	Lss	Lanosterol synthase	-	-	-	-	-	-	-	-	-	-	-	-	-	-	291264	361276	258858	157891	177525	268814	228818	321622	213810	199301	303392	244216	302567	251458	191161	295509	349613	258733	260841	213242	236077	190692	239542	136664	303800	257509	342635	209175	104904	188185	189426	145587
Q8VHV7	HNRH1_RAT	Hnrnph1	Heterogeneous nuclear ribonucleoprotein H	-	-	-	-	-	-	-	-	-	-	-	-	-	-	45105.9	3215.26	6627.54	28527.1	3640.34	18243.5	6195.69	11661.1	3201.2	38405.2	33231	37585.9	3013.49	12475	12763.4	15926.7	30419.7	8403.97		7737.78	45832.5	11331.6	12722.4	15470.5	16623.1	19161.6	4269.4	1935.24	38327.9	5320.96	22763.6	28212.1
P21213	HUTH_RAT	Hal	Histidine ammonia-lyase	-	-	-	-	-	-	-	-	-	-	-	1.08292	-	21.6152	5138.16	11544.2	6226.46	8491.56	36363	3969.5	11304.7	2964.76	2861.75	26482.3	14031	6735.28	1215.34	4562.58	11705.8	3434.75	2854.22	1497.58	728.775		7291.11	4136.42	2732.81	6447.3	9623.74	14602.2	5812.2	4947.98	16692	10203	8959	8082.6
O35952	GLO2_RAT	Hagh	Hydroxyacylglutathione hydrolase, mitochondrial	-	-	-	-	-	-	-	-	-	-	-	1.61018	-	-	790.51	4589.42	1615.17	1410.44	2741.19	2071.96	550.37	773.808	1647.53	1054.1	808.802	1196.23	2378.85	582.213	2359.7	3309.89	1212.31	1804.22	703.396	518.783	1539.55	3151.1	3114.12	1077.1	194.514	1211.68	3399.23	687.14	3008.64	3633.76	1168.68	1227.97
Q01460	DIAC_RAT	Ctbs	Di-N-acetylchitobiase	-	-	-	-	-	-	-	-	-	-	-	-	-	-	49211	58939.6	60110.9	45950	35280.2	42071.8	28609.1	32104.6	9600.88	68153.1	62524.1	29804.9	33189.2	18109.9	51310.7	36990.9	33624	42855.5	9486.59	109.469	60443.6	39874.8	27491.8	34981.8	43194.8	53916.3	19312.7	21470.6	56311.9	25275.6	47780.6	19810.8
Q924T4	LFNG_RAT	Lfng	Beta-1,3-N-acetylglucosaminyltransferase lunatic fringe	0	-	-	-	-	-	-	-	-	-	-	2.02219	2.04349	0.495078	44258.3	26684	55555.5	29913.5	23876.6	24518.4	18708.3	13876.9	5208.16	41395.8	41799.5	17573.6	14595	16312.7	47227.6	22517.6	24310.4	19085.3	8046.84	2926.31	32770.8	23311.1	16200.9	26202.6	20562.1	32759.3	9969.64	14347.8	30536.6	27481.2	38673.1	19131.4
P84245	H33_RAT	H3-3b	Histone H3.3	-	-	-	-	-	-	-	-	-	-	-	-	-	5.785	103861	111744	164434	85581.1	55559.7	100207	66722.7	38100.6	1208.27	101748	117930	61057.9	66433.9	61523.9	102338	109013	115198	120243	23058.6	12869.4	141784	52312.8	72302.5	66730.2	119872	118142	40088.7	49862.7	95264	58302.4	106501	36489.2
Q00728	H2A4_RAT	H2a4	Histone H2A type 4	1	-	-	-	-	-	-	-	-	-	-	0.719548	0.55613	0.176363	5553.68	4615.21	2402.03	8298.27	7828.33	11187.2	2899.33	3462.81	1815.68	15886.1	3994.03	3875.84	5811.02	4890	7605.88	8400.68	4168.27	2058.42			12959.8	10767.8	2293.68	2464.3	4409.04	10246.3	227.997	715.544	14649.4	2702.86	10212	2689.49
Q00715	H2B1_RAT	H2bc1	Histone H2B type 1	1	-	-	-	-	-	-	-	-	-	-	0.551986	0.0175886	0.275274	152539	101576	193435	160493	126762	178566	107572	83719.7	37254.9	192043	151225	99661.6	98276.3	115473	144221	148257	200130	161776	36802.7	30671.3	252824	176934	114227	103233	145225	211348	45080.4	78628.1	172990	74219.7	157386	67954
P0C170	H2A1E_RAT	H2a1	Histone H2A type 1-E	0	-	-	-	-	-	-	-	-	-	-	1.56189	0.262478	0.673556	-	-	-	-	-	-	-	-	-	-	-	-	-	-	-	-	-	-	-	-	-	-	-	-	-	-	-	-	-	-	-	-
Q6URK4	ROA3_RAT	Hnrnpa3	Heterogeneous nuclear ribonucleoprotein A3	-	-	-	-	-	-	-	-	-	-	-	0.672787	0.900944	-	-	-	-	-	-	-	-	-	-	-	-	-	-	-	-	-	-	-	-	-	-	-	-	-	-	-	-	-	-	-	-	-
Q9JHZ4	GRAP1_RAT	Gripap1	GRIP1-associated protein 1	0	-	-	-	-	-	-	-	-	-	-	2.33542	0.104363	0.27012	-	-	-	-	-	-	-	-	-	-	-	-	-	-	-	-	-	-	-	-	-	-	-	-	-	-	-	-	-	-	-	-
P19468	GSH1_RAT	Gclc	Glutamate--cysteine ligase catalytic subunit	-	-	-	-	-	-	-	-	-	-	-	-	-	-	-	-	-	-	-	-	-	-	-	-	-	-	-	-	-	-	-	-	-	-	-	-	-	-	-	-	-	-	-	-	-	-
Q6P7C7	GPNMB_RAT	Gpnmb	Transmembrane glycoprotein NMB	-	-	-	-	-	-	-	-	-	-	-	-	-	-	-	-	-	-	-	-	-	-	-	-	-	-	-	-	-	-	-	-	-	-	-	-	-	-	-	-	-	-	-	-	-	-
P97834	CSN1_RAT	Gps1	COP9 signalosome complex subunit 1	-	-	-	-	-	-	-	-	-	-	-	0.683188	-	-	-	-	-	-	-	-	-	-	-	-	-	-	-	-	-	-	-	-	-	-	-	-	-	-	-	-	-	-	-	-	-	-
Q9QYC5	G37L1_RAT	Gpr37l1	G-protein coupled receptor 37-like 1	-	-	-	-	-	-	-	-	-	-	-	0.472706	-	-	-	-	-	-	-	-	-	-	-	-	-	-	-	-	-	-	-	-	-	-	-	-	-	-	-	-	-	-	-	-	-	-
Q5U4E6	GOGA4_RAT	Golga4	Golgin subfamily A member 4	-	-	-	-	-	-	-	-	-	-	-	-	-	-	-	-	-	-	-	-	-	-	-	-	-	-	-	-	-	-	-	-	-	-	-	-	-	-	-	-	-	-	-	-	-	-
D3ZHA0	FLNC_RAT	Flnc	Filamin-C	-	-	-	-	-	-	-	-	-	-	-	386.647	-	0.0657289	-	-	-	-	-	-	-	-	-	-	-	-	-	-	-	-	-	-	-	-	-	-	-	-	-	-	-	-	-	-	-	-
Q63663	GBP2_RAT	Gbp2	Guanylate-binding protein 1	-	-	-	-	-	-	-	-	-	-	-	0.927668	2.05739	-	-	-	-	-	-	-	-	-	-	-	-	-	-	-	-	-	-	-	-	-	-	-	-	-	-	-	-	-	-	-	-	-
P16296	FA9_RAT	F9	Coagulation factor IX	-	-	-	-	-	-	-	-	-	-	-	1.68966	-	1.81429	-	-	-	-	-	-	-	-	-	-	-	-	-	-	-	-	-	-	-	-	-	-	-	-	-	-	-	-	-	-	-	-
P12785	FAS_RAT	Fasn	Fatty acid synthase	-	-	-	-	-	-	-	-	-	-	-	-	-	0.762999	-	-	-	-	-	-	-	-	-	-	-	-	-	-	-	-	-	-	-	-	-	-	-	-	-	-	-	-	-	-	-	-
O08589	PLM_RAT	Fxyd1	Phospholemman	0	-	-	-	-	-	-	-	-	-	-	0.743888	1.02862	0.501796	-	-	-	-	-	-	-	-	-	-	-	-	-	-	-	-	-	-	-	-	-	-	-	-	-	-	-	-	-	-	-	-
P85845	FSCN1_RAT	Fscn1	Fascin	0	-	-	-	-	-	-	-	-	-	-	0.921163	0.252707	0.0946978	-	-	-	-	-	-	-	-	-	-	-	-	-	-	-	-	-	-	-	-	-	-	-	-	-	-	-	-	-	-	-	-
B2RYG6	OTUB1_RAT	Otub1	Ubiquitin thioesterase OTUB1	0	-	-	-	-	-	-	-	-	-	-	2.36984	0.490138	0.092655	-	-	-	-	-	-	-	-	-	-	-	-	-	-	-	-	-	-	-	-	-	-	-	-	-	-	-	-	-	-	-	-
P05370	G6PD_RAT	G6pdx	Glucose-6-phosphate 1-dehydrogenase	-	-	-	-	-	-	-	-	-	-	-	-	0.164018	-	-	-	-	-	-	-	-	-	-	-	-	-	-	-	-	-	-	-	-	-	-	-	-	-	-	-	-	-	-	-	-	-
O08619	F13A_RAT	F13a1	Coagulation factor XIII A chain	-	-	-	-	-	-	-	-	-	-	-	-	0.209163	-	-	-	-	-	-	-	-	-	-	-	-	-	-	-	-	-	-	-	-	-	-	-	-	-	-	-	-	-	-	-	-	-
P84060	DTNB_RAT	Dtnb	Dystrobrevin beta	-	-	-	-	-	-	-	-	-	-	-	0.527557	0.947249	-	-	-	-	-	-	-	-	-	-	-	-	-	-	-	-	-	-	-	-	-	-	-	-	-	-	-	-	-	-	-	-	-
P85171	MDGA1_RAT	Mdga1	MAM domain-containing glycosylphosphatidylinositol anchor protein 1	0	-	-	-	-	-	-	-	-	-	-	2.06247	0.96365	0.760641	-	-	-	-	-	-	-	-	-	-	-	-	-	-	-	-	-	-	-	-	-	-	-	-	-	-	-	-	-	-	-	-
Q63010	EST5_RAT	Est5	Liver carboxylesterase B-1	0	-	-	-	-	-	-	-	-	-	-	0.105437	0.500782	4.84925	-	-	-	-	-	-	-	-	-	-	-	-	-	-	-	-	-	-	-	-	-	-	-	-	-	-	-	-	-	-	-	-
P52555	ERP29_RAT	Erp29	Endoplasmic reticulum resident protein 29	-	-	-	-	-	-	-	-	-	-	-	-	-	-	-	-	-	-	-	-	-	-	-	-	-	-	-	-	-	-	-	-	-	-	-	-	-	-	-	-	-	-	-	-	-	-
Q6AYG5	ECHD1_RAT	Echdc1	Ethylmalonyl-CoA decarboxylase	-	-	-	-	-	-	-	-	-	-	-	-	-	-	-	-	-	-	-	-	-	-	-	-	-	-	-	-	-	-	-	-	-	-	-	-	-	-	-	-	-	-	-	-	-	-
P15865	H14_RAT	H1-4	Histone H1.4	-	-	-	-	-	-	-	-	-	-	-	-	0.386008	1.62724	-	-	-	-	-	-	-	-	-	-	-	-	-	-	-	-	-	-	-	-	-	-	-	-	-	-	-	-	-	-	-	-
P16391	HA12_RAT	H	RT1 class I histocompatibility antigen, AA alpha chain	1	-	-	-	-	-	-	-	-	-	-	2.75883	1.53855	0.827699	-	-	-	-	-	-	-	-	-	-	-	-	-	-	-	-	-	-	-	-	-	-	-	-	-	-	-	-	-	-	-	-
P51647	AL1A1_RAT	Aldh1a1	Aldehyde dehydrogenase 1A1	0	-	-	-	-	-	-	-	-	-	-	0.582733	0.458747	0.155837	-	-	-	-	-	-	-	-	-	-	-	-	-	-	-	-	-	-	-	-	-	-	-	-	-	-	-	-	-	-	-	-
O55096	DPP3_RAT	Dpp3	Dipeptidyl peptidase 3	-	-	-	-	-	-	-	-	-	-	-	1.85633	1.60035	-	-	-	-	-	-	-	-	-	-	-	-	-	-	-	-	-	-	-	-	-	-	-	-	-	-	-	-	-	-	-	-	-
Q5XIE8	ITM2B_RAT	Itm2b	Integral membrane protein 2B	-	-	-	-	-	-	-	-	-	-	-	-	-	-	-	-	-	-	-	-	-	-	-	-	-	-	-	-	-	-	-	-	-	-	-	-	-	-	-	-	-	-	-	-	-	-
Q63413	DX39B_RAT	Ddx39b	Spliceosome RNA helicase Ddx39b	-	-	-	-	-	-	-	-	-	-	-	-	-	-	-	-	-	-	-	-	-	-	-	-	-	-	-	-	-	-	-	-	-	-	-	-	-	-	-	-	-	-	-	-	-	-
Q9QX67	DAP1_RAT	Dap	Death-associated protein 1	0	-	-	-	-	-	-	-	-	-	-	0.498502	0.993606	0.69946	-	-	-	-	-	-	-	-	-	-	-	-	-	-	-	-	-	-	-	-	-	-	-	-	-	-	-	-	-	-	-	-
Q64583	CP2BF_RAT	Cyp2b15	Cytochrome P450 2B15	0	-	-	-	-	-	-	-	-	-	-	1.3724	0.378387	0.101066	-	-	-	-	-	-	-	-	-	-	-	-	-	-	-	-	-	-	-	-	-	-	-	-	-	-	-	-	-	-	-	-
O55145	X3CL1_RAT	Cx3cl1	Fractalkine	-	-	-	-	-	-	-	-	-	-	-	0.935632	2.08387	-	-	-	-	-	-	-	-	-	-	-	-	-	-	-	-	-	-	-	-	-	-	-	-	-	-	-	-	-	-	-	-	-
Q642C0	DNJC8_RAT	Dnajc8	DnaJ homolog subfamily C member 8	-	-	-	-	-	-	-	-	-	-	-	0.6629	3.46759	-	-	-	-	-	-	-	-	-	-	-	-	-	-	-	-	-	-	-	-	-	-	-	-	-	-	-	-	-	-	-	-	-
P05539	CO2A1_RAT	Col2a1	Collagen alpha-1(II) chain	0	-	-	-	-	-	-	-	-	-	-	0.279565	0.754864	0.152541	-	-	-	-	-	-	-	-	-	-	-	-	-	-	-	-	-	-	-	-	-	-	-	-	-	-	-	-	-	-	-	-
B0BNA5	COTL1_RAT	Cotl1	Coactosin-like protein	1	-	-	-	-	-	-	-	-	-	-	1.595	1.16493	0.389088	-	-	-	-	-	-	-	-	-	-	-	-	-	-	-	-	-	-	-	-	-	-	-	-	-	-	-	-	-	-	-	-
Q91ZN1	COR1A_RAT	Coro1a	Coronin-1A	-	-	-	-	-	-	-	-	-	-	-	-	-	-	-	-	-	-	-	-	-	-	-	-	-	-	-	-	-	-	-	-	-	-	-	-	-	-	-	-	-	-	-	-	-	-
P51673	RABP2_RAT	Crabp2	Cellular retinoic acid-binding protein 2	0	-	-	-	-	-	-	-	-	-	-	2.48195	0.441439	0.622836	-	-	-	-	-	-	-	-	-	-	-	-	-	-	-	-	-	-	-	-	-	-	-	-	-	-	-	-	-	-	-	-
P47875	CSRP1_RAT	Csrp1	Cysteine and glycine-rich protein 1	0	-	-	-	-	-	-	-	-	-	-	0.952575	0.716332	0.337737	-	-	-	-	-	-	-	-	-	-	-	-	-	-	-	-	-	-	-	-	-	-	-	-	-	-	-	-	-	-	-	-
Q8VHF5	CISY_RAT	Cs	Citrate synthase, mitochondrial	-	-	-	-	-	-	-	-	-	-	-	1.78425	0.657796	-	-	-	-	-	-	-	-	-	-	-	-	-	-	-	-	-	-	-	-	-	-	-	-	-	-	-	-	-	-	-	-	-
Q4KM73	KCY_RAT	Cmpk1	UMP-CMP kinase	-	-	-	-	-	-	-	-	-	-	-	1.47574	1.53534	-	-	-	-	-	-	-	-	-	-	-	-	-	-	-	-	-	-	-	-	-	-	-	-	-	-	-	-	-	-	-	-	-
P47727	CBR1_RAT	Cbr1	Carbonyl reductase [NADPH] 1	0	-	-	-	-	-	-	-	-	-	-	0.887696	0.816828	0.162469	-	-	-	-	-	-	-	-	-	-	-	-	-	-	-	-	-	-	-	-	-	-	-	-	-	-	-	-	-	-	-	-
P11507	AT2A2_RAT	Atp2a2	Sarcoplasmic/endoplasmic reticulum calcium ATPase 2	-	-	-	-	-	-	-	-	-	-	-	-	-	-	-	-	-	-	-	-	-	-	-	-	-	-	-	-	-	-	-	-	-	-	-	-	-	-	-	-	-	-	-	-	-	-
P07340	AT1B1_RAT	Atp1b1	Sodium/potassium-transporting ATPase subunit beta-1	0	-	-	-	-	-	-	-	-	-	-	1.01851	14.3073	0.410186	-	-	-	-	-	-	-	-	-	-	-	-	-	-	-	-	-	-	-	-	-	-	-	-	-	-	-	-	-	-	-	-
Q9WUC4	ATOX1_RAT	Atox1	Copper transport protein ATOX1	-	-	-	-	-	-	-	-	-	-	-	0.74218	-	0.290224	-	-	-	-	-	-	-	-	-	-	-	-	-	-	-	-	-	-	-	-	-	-	-	-	-	-	-	-	-	-	-	-
P10252	CD48_RAT	Cd48	CD48 antigen	-	-	-	-	-	-	-	-	-	-	-	-	-	-	-	-	-	-	-	-	-	-	-	-	-	-	-	-	-	-	-	-	-	-	-	-	-	-	-	-	-	-	-	-	-	-
P70645	BLMH_RAT	Blmh	Bleomycin hydrolase	0	-	-	-	-	-	-	-	-	-	-	3.70803	0.132922	0.153504	-	-	-	-	-	-	-	-	-	-	-	-	-	-	-	-	-	-	-	-	-	-	-	-	-	-	-	-	-	-	-	-
Q62745	CD81_RAT	Cd81	CD81 antigen	-	-	-	-	-	-	-	-	-	-	-	-	-	0.548019	-	-	-	-	-	-	-	-	-	-	-	-	-	-	-	-	-	-	-	-	-	-	-	-	-	-	-	-	-	-	-	-
Q5XI32	CAPZB_RAT	Capzb	F-actin-capping protein subunit beta	-	-	-	-	-	-	-	-	-	-	-	-	-	0.328018	-	-	-	-	-	-	-	-	-	-	-	-	-	-	-	-	-	-	-	-	-	-	-	-	-	-	-	-	-	-	-	-
Q07009	CAN2_RAT	Capn2	Calpain-2 catalytic subunit	-	-	-	-	-	-	-	-	-	-	-	-	-	-	-	-	-	-	-	-	-	-	-	-	-	-	-	-	-	-	-	-	-	-	-	-	-	-	-	-	-	-	-	-	-	-
Q62736	CALD1_RAT	Cald1	Non-muscle caldesmon	-	-	-	-	-	-	-	-	-	-	-	-	-	-	-	-	-	-	-	-	-	-	-	-	-	-	-	-	-	-	-	-	-	-	-	-	-	-	-	-	-	-	-	-	-	-
Q8R1R5	C99L2_RAT	Cd99l2	CD99 antigen-like protein 2	-	-	-	-	-	-	-	-	-	-	-	0.743425	-	-	-	-	-	-	-	-	-	-	-	-	-	-	-	-	-	-	-	-	-	-	-	-	-	-	-	-	-	-	-	-	-	-
Q67EQ0	CLC4A_RAT	Clec4a	C-type lectin domain family 4 member A	0	-	-	-	-	-	-	-	-	-	-	0.703743	0.530546	0.830418	-	-	-	-	-	-	-	-	-	-	-	-	-	-	-	-	-	-	-	-	-	-	-	-	-	-	-	-	-	-	-	-
P09605	KCRS_RAT	Ckmt2	Creatine kinase S-type, mitochondrial	-	-	-	-	-	-	-	-	-	-	-	0.601658	0.661722	-	-	-	-	-	-	-	-	-	-	-	-	-	-	-	-	-	-	-	-	-	-	-	-	-	-	-	-	-	-	-	-	-
Q5U2Q3	CK054_RAT	Ck054	Ester hydrolase C11orf54 homolog	0	-	-	-	-	-	-	-	-	-	-	1.84175	1.6793	0.35765	-	-	-	-	-	-	-	-	-	-	-	-	-	-	-	-	-	-	-	-	-	-	-	-	-	-	-	-	-	-	-	-
P46844	BIEA_RAT	Blvra	Biliverdin reductase A	-	-	-	-	-	-	-	-	-	-	-	-	-	-	-	-	-	-	-	-	-	-	-	-	-	-	-	-	-	-	-	-	-	-	-	-	-	-	-	-	-	-	-	-	-	-
Q9R0Z3	CDN2A_RAT	Cdkn2a	Cyclin-dependent kinase inhibitor 2A	-	-	-	-	-	-	-	-	-	-	-	2.98476	1.17581	-	-	-	-	-	-	-	-	-	-	-	-	-	-	-	-	-	-	-	-	-	-	-	-	-	-	-	-	-	-	-	-	-
Q63514	C4BPA_RAT	C4bpa	C4b-binding protein alpha chain	-	-	-	-	-	-	-	-	-	-	-	-	-	116.31	-	-	-	-	-	-	-	-	-	-	-	-	-	-	-	-	-	-	-	-	-	-	-	-	-	-	-	-	-	-	-	-
P15999	ATPA_RAT	Atp5f1a	ATP synthase subunit alpha, mitochondrial	0	-	-	-	-	-	-	-	-	-	-	2.47105	3.39292	0.329492	-	-	-	-	-	-	-	-	-	-	-	-	-	-	-	-	-	-	-	-	-	-	-	-	-	-	-	-	-	-	-	-
Q08163	CAP1_RAT	Cap1	Adenylyl cyclase-associated protein 1	-	-	-	-	-	-	-	-	-	-	-	0.271867	-	2.43315	-	-	-	-	-	-	-	-	-	-	-	-	-	-	-	-	-	-	-	-	-	-	-	-	-	-	-	-	-	-	-	-
D4A1J4	DHRS6_RAT	Bdh2	Dehydrogenase/reductase SDR family member 6	-	-	-	-	-	-	-	-	-	-	-	-	0.580189	-	-	-	-	-	-	-	-	-	-	-	-	-	-	-	-	-	-	-	-	-	-	-	-	-	-	-	-	-	-	-	-	-
P07824	ARGI1_RAT	Arg1	Arginase-1	-	-	-	-	-	-	-	-	-	-	-	-	-	-	-	-	-	-	-	-	-	-	-	-	-	-	-	-	-	-	-	-	-	-	-	-	-	-	-	-	-	-	-	-	-	-
P85970	ARPC2_RAT	Arpc2	Actin-related protein 2/3 complex subunit 2	-	-	-	-	-	-	-	-	-	-	-	-	-	-	-	-	-	-	-	-	-	-	-	-	-	-	-	-	-	-	-	-	-	-	-	-	-	-	-	-	-	-	-	-	-	-
O88656	ARC1B_RAT	Arpc1b	Actin-related protein 2/3 complex subunit 1B	-	-	-	-	-	-	-	-	-	-	-	-	-	-	-	-	-	-	-	-	-	-	-	-	-	-	-	-	-	-	-	-	-	-	-	-	-	-	-	-	-	-	-	-	-	-
P13676	ACPH_RAT	Apeh	Acylamino-acid-releasing enzyme	0	-	-	-	-	-	-	-	-	-	-	1.62328	0.997272	0.349513	-	-	-	-	-	-	-	-	-	-	-	-	-	-	-	-	-	-	-	-	-	-	-	-	-	-	-	-	-	-	-	-
P84079	ARF1_RAT	Arf1	ADP-ribosylation factor 1	0	-	-	-	-	-	-	-	-	-	-	0.293157	2.15577	0.220756	-	-	-	-	-	-	-	-	-	-	-	-	-	-	-	-	-	-	-	-	-	-	-	-	-	-	-	-	-	-	-	-
P07150	ANXA1_RAT	Anxa1	Annexin A1	0	-	-	-	-	-	-	-	-	-	-	0.539159	0.617786	1.60799	-	-	-	-	-	-	-	-	-	-	-	-	-	-	-	-	-	-	-	-	-	-	-	-	-	-	-	-	-	-	-	-
P29975	AQP1_RAT	Aqp1	Aquaporin-1	-	-	-	-	-	-	-	-	-	-	-	0.186833	-	0.398041	-	-	-	-	-	-	-	-	-	-	-	-	-	-	-	-	-	-	-	-	-	-	-	-	-	-	-	-	-	-	-	-
P14630	APOM_RAT	Apom	Apolipoprotein M	-	-	-	-	-	-	-	-	-	-	-	1.15662	-	0.708454	-	-	-	-	-	-	-	-	-	-	-	-	-	-	-	-	-	-	-	-	-	-	-	-	-	-	-	-	-	-	-	-
Q6IFW8	K1C27_RAT	Krt27	Keratin, type I cytoskeletal 27	1	-	-	-	-	-	-	-	-	-	-	0.23234	0.23234	0.23234	-	-	-	-	-	-	-	-	-	-	-	-	-	-	-	-	-	-	-	-	-	-	-	-	-	-	-	-	-	-	-	-
P62944	AP2B1_RAT	Ap2b1	AP-2 complex subunit beta	-	-	-	-	-	-	-	-	-	-	-	-	-	-	-	-	-	-	-	-	-	-	-	-	-	-	-	-	-	-	-	-	-	-	-	-	-	-	-	-	-	-	-	-	-	-
Q68FR6	EF1G_RAT	Eef1g	Elongation factor 1-gamma	0	-	-	-	-	-	-	-	-	-	-	2.14967	0.868958	0.0603962	-	-	-	-	-	-	-	-	-	-	-	-	-	-	-	-	-	-	-	-	-	-	-	-	-	-	-	-	-	-	-	-
Q5QE80	AOXC_RAT	Aox3	Aldehyde oxidase 3	-	-	-	-	-	-	-	-	-	-	-	9.60624	-	2.4251	-	-	-	-	-	-	-	-	-	-	-	-	-	-	-	-	-	-	-	-	-	-	-	-	-	-	-	-	-	-	-	-
Q9EST6	AN32B_RAT	Anp32b	Acidic leucine-rich nuclear phosphoprotein 32 family member B	-	-	-	-	-	-	-	-	-	-	-	0.468587	-	0.610619	-	-	-	-	-	-	-	-	-	-	-	-	-	-	-	-	-	-	-	-	-	-	-	-	-	-	-	-	-	-	-	-
P00689	AMYP_RAT	Amy2	Pancreatic alpha-amylase	-	-	-	-	-	-	-	-	-	-	-	2.70738	-	-	-	-	-	-	-	-	-	-	-	-	-	-	-	-	-	-	-	-	-	-	-	-	-	-	-	-	-	-	-	-	-	-
Q64057	AL7A1_RAT	Aldh7a1	Alpha-aminoadipic semialdehyde dehydrogenase	-	-	-	-	-	-	-	-	-	-	-	-	0.614843	0.164871	-	-	-	-	-	-	-	-	-	-	-	-	-	-	-	-	-	-	-	-	-	-	-	-	-	-	-	-	-	-	-	-
P11884	ALDH2_RAT	Aldh2	Aldehyde dehydrogenase, mitochondrial	0	-	-	-	-	-	-	-	-	-	-	16.4462	0.135359	0.050024	-	-	-	-	-	-	-	-	-	-	-	-	-	-	-	-	-	-	-	-	-	-	-	-	-	-	-	-	-	-	-	-
Q8JZQ0	CSF1_RAT	Csf1	Macrophage colony-stimulating factor 1	-	-	-	-	-	-	-	-	-	-	-	-	-	-	-	-	-	-	-	-	-	-	-	-	-	-	-	-	-	-	-	-	-	-	-	-	-	-	-	-	-	-	-	-	-	-
P68035	ACTC_RAT	Actc1	Actin, alpha cardiac muscle 1	-	-	-	-	-	-	-	-	-	-	-	-	-	-	-	-	-	-	-	-	-	-	-	-	-	-	-	-	-	-	-	-	-	-	-	-	-	-	-	-	-	-	-	-	-	-
Q9EPH1	A1BG_RAT	A1bg	Alpha-1B-glycoprotein	1	-	-	-	-	-	-	-	-	-	-	0.853888	0.667855	0.862257	-	-	-	-	-	-	-	-	-	-	-	-	-	-	-	-	-	-	-	-	-	-	-	-	-	-	-	-	-	-	-	-
P23457	DIDH_RAT	Akr1c9	3-alpha-hydroxysteroid dehydrogenase	0	-	-	-	-	-	-	-	-	-	-	1.63382	2.14003	0.224626	-	-	-	-	-	-	-	-	-	-	-	-	-	-	-	-	-	-	-	-	-	-	-	-	-	-	-	-	-	-	-	-
Q5QD51	AKA12_RAT	Akap12	A-kinase anchor protein 12	1	-	-	-	-	-	-	-	-	-	-	1.49409	2.89685	0.489107	-	-	-	-	-	-	-	-	-	-	-	-	-	-	-	-	-	-	-	-	-	-	-	-	-	-	-	-	-	-	-	-
P97776	ADA18_RAT	Adam18	Disintegrin and metalloproteinase domain-containing protein 18 (Fragment)	-	-	-	-	-	-	-	-	-	-	-	-	-	-	-	-	-	-	-	-	-	-	-	-	-	-	-	-	-	-	-	-	-	-	-	-	-	-	-	-	-	-	-	-	-	-
Q6AYS7	ACY1A_RAT	Acy1a	Aminoacylase-1A	-	-	-	-	-	-	-	-	-	-	-	-	0.550957	-	-	-	-	-	-	-	-	-	-	-	-	-	-	-	-	-	-	-	-	-	-	-	-	-	-	-	-	-	-	-	-	-
Q9Z1P2	ACTN1_RAT	Actn1	Alpha-actinin-1	0	-	-	-	-	-	-	-	-	-	-	1.5338	0.934944	0.279119	-	-	-	-	-	-	-	-	-	-	-	-	-	-	-	-	-	-	-	-	-	-	-	-	-	-	-	-	-	-	-	-
Q63270	ACOHC_RAT	Aco1	Cytoplasmic aconitate hydratase	-	-	-	-	-	-	-	-	-	-	-	0.897589	1.43935	-	-	-	-	-	-	-	-	-	-	-	-	-	-	-	-	-	-	-	-	-	-	-	-	-	-	-	-	-	-	-	-	-
Q6IG04	K2C72_RAT	Krt72	Keratin, type II cytoskeletal 72	1	-	-	-	-	-	-	-	-	-	-	-	-	-	-	-	-	-	-	-	-	-	-	-	-	-	-	-	-	-	-	-	-	-	-	-	-	-	-	-	-	-	-	-	-	-
P02564	MYH7_RAT	Myh7	Myosin-7	-	-	-	-	-	-	-	-	-	-	-	0.952869	0.256535	-	-	-	-	-	-	-	-	-	-	-	-	-	-	-	-	-	-	-	-	-	-	-	-	-	-	-	-	-	-	-	-	-
Q64649	KPB1_RAT	Phka1	Phosphorylase b kinase regulatory subunit alpha, skeletal muscle isoform	-	-	-	-	-	-	-	-	-	-	-	-	-	-	-	-	-	-	-	-	-	-	-	-	-	-	-	-	-	-	-	-	-	-	-	-	-	-	-	-	-	-	-	-	-	-
D3ZVR9	PGM5_RAT	Pgm5	Phosphoglucomutase-like protein 5	-	-	-	-	-	-	-	-	-	-	-	-	-	-	-	-	-	-	-	-	-	-	-	-	-	-	-	-	-	-	-	-	-	-	-	-	-	-	-	-	-	-	-	-	-	-
P30427	PLEC_RAT	Plec	Plectin	1	-	-	-	-	-	-	-	-	-	-	0.376467	0.13888	1.70495	-	-	-	-	-	-	-	-	-	-	-	-	-	-	-	-	-	-	-	-	-	-	-	-	-	-	-	-	-	-	-	-
P60203	MYPR_RAT	Plp1	Myelin proteolipid protein	-	-	-	-	-	-	-	-	-	-	-	-	0.023427	0.183644	-	-	-	-	-	-	-	-	-	-	-	-	-	-	-	-	-	-	-	-	-	-	-	-	-	-	-	-	-	-	-	-
P63088	PP1G_RAT	Ppp1cc	Serine/threonine-protein phosphatase PP1-gamma catalytic subunit	-	-	-	-	-	-	-	-	-	-	-	-	-	-	-	-	-	-	-	-	-	-	-	-	-	-	-	-	-	-	-	-	-	-	-	-	-	-	-	-	-	-	-	-	-	-
Q9EQP5	PRELP_RAT	Prelp	Prolargin	-	-	-	-	-	-	-	-	-	-	-	-	-	0.550865	-	-	-	-	-	-	-	-	-	-	-	-	-	-	-	-	-	-	-	-	-	-	-	-	-	-	-	-	-	-	-	-
O70196	PPCE_RAT	Prep	Prolyl endopeptidase	-	-	-	-	-	-	-	-	-	-	-	0.332004	-	-	-	-	-	-	-	-	-	-	-	-	-	-	-	-	-	-	-	-	-	-	-	-	-	-	-	-	-	-	-	-	-	-
Q71QF9	PRIC1_RAT	Prickle1	Prickle-like protein 1	0	-	-	-	-	-	-	-	-	-	-	9.37076	1.07313	0.370063	-	-	-	-	-	-	-	-	-	-	-	-	-	-	-	-	-	-	-	-	-	-	-	-	-	-	-	-	-	-	-	-
P21807	PERI_RAT	Prph	Peripherin	-	-	-	-	-	-	-	-	-	-	-	-	0.586939	0.102766	-	-	-	-	-	-	-	-	-	-	-	-	-	-	-	-	-	-	-	-	-	-	-	-	-	-	-	-	-	-	-	-
P18422	PSA3_RAT	Psma3	Proteasome subunit alpha type-3	-	-	-	-	-	-	-	-	-	-	-	-	0.414088	0.383818	-	-	-	-	-	-	-	-	-	-	-	-	-	-	-	-	-	-	-	-	-	-	-	-	-	-	-	-	-	-	-	-
P21670	PSA4_RAT	Psma4	Proteasome subunit alpha type-4	-	-	-	-	-	-	-	-	-	-	-	0.933193	-	-	-	-	-	-	-	-	-	-	-	-	-	-	-	-	-	-	-	-	-	-	-	-	-	-	-	-	-	-	-	-	-	-
P34064	PSA5_RAT	Psma5	Proteasome subunit alpha type-5	0	-	-	-	-	-	-	-	-	-	-	2.71759	0.374384	0.590713	-	-	-	-	-	-	-	-	-	-	-	-	-	-	-	-	-	-	-	-	-	-	-	-	-	-	-	-	-	-	-	-
P60901	PSA6_RAT	Psma6	Proteasome subunit alpha type-6	0	-	-	-	-	-	-	-	-	-	-	2.37293	1.68402	0.240317	-	-	-	-	-	-	-	-	-	-	-	-	-	-	-	-	-	-	-	-	-	-	-	-	-	-	-	-	-	-	-	-
P48004	PSA7_RAT	Psma7	Proteasome subunit alpha type-7	-	-	-	-	-	-	-	-	-	-	-	-	5.01737	-	-	-	-	-	-	-	-	-	-	-	-	-	-	-	-	-	-	-	-	-	-	-	-	-	-	-	-	-	-	-	-	-
P18421	PSB1_RAT	Psmb1	Proteasome subunit beta type-1	-	-	-	-	-	-	-	-	-	-	-	-	-	-	-	-	-	-	-	-	-	-	-	-	-	-	-	-	-	-	-	-	-	-	-	-	-	-	-	-	-	-	-	-	-	-
P40307	PSB2_RAT	Psmb2	Proteasome subunit beta type-2	-	-	-	-	-	-	-	-	-	-	-	-	0.854523	1.14032	-	-	-	-	-	-	-	-	-	-	-	-	-	-	-	-	-	-	-	-	-	-	-	-	-	-	-	-	-	-	-	-
P40112	PSB3_RAT	Psmb3	Proteasome subunit beta type-3	-	-	-	-	-	-	-	-	-	-	-	-	-	0.101489	-	-	-	-	-	-	-	-	-	-	-	-	-	-	-	-	-	-	-	-	-	-	-	-	-	-	-	-	-	-	-	-
P34067	PSB4_RAT	Psmb4	Proteasome subunit beta type-4	-	-	-	-	-	-	-	-	-	-	-	4.33396	-	0.79075	-	-	-	-	-	-	-	-	-	-	-	-	-	-	-	-	-	-	-	-	-	-	-	-	-	-	-	-	-	-	-	-
Q9JHW0	PSB7_RAT	Psmb7	Proteasome subunit beta type-7	-	-	-	-	-	-	-	-	-	-	-	-	-	0.605363	-	-	-	-	-	-	-	-	-	-	-	-	-	-	-	-	-	-	-	-	-	-	-	-	-	-	-	-	-	-	-	-
Q63797	PSME1_RAT	Psme1	Proteasome activator complex subunit 1	-	-	-	-	-	-	-	-	-	-	-	-	-	-	-	-	-	-	-	-	-	-	-	-	-	-	-	-	-	-	-	-	-	-	-	-	-	-	-	-	-	-	-	-	-	-
Q63798	PSME2_RAT	Psme2	Proteasome activator complex subunit 2	-	-	-	-	-	-	-	-	-	-	-	0.414871	-	0.158997	-	-	-	-	-	-	-	-	-	-	-	-	-	-	-	-	-	-	-	-	-	-	-	-	-	-	-	-	-	-	-	-
P06302	PTMA_RAT	Ptma	Prothymosin alpha	-	-	-	-	-	-	-	-	-	-	-	0.912334	1.90749	-	-	-	-	-	-	-	-	-	-	-	-	-	-	-	-	-	-	-	-	-	-	-	-	-	-	-	-	-	-	-	-	-
P63090	PTN_RAT	Ptn	Pleiotrophin	-	-	-	-	-	-	-	-	-	-	-	-	-	-	-	-	-	-	-	-	-	-	-	-	-	-	-	-	-	-	-	-	-	-	-	-	-	-	-	-	-	-	-	-	-	-
Q64605	PTPRS_RAT	Ptprs	Receptor-type tyrosine-protein phosphatase S	0	-	-	-	-	-	-	-	-	-	-	169.044	0.000784537	0.990779	-	-	-	-	-	-	-	-	-	-	-	-	-	-	-	-	-	-	-	-	-	-	-	-	-	-	-	-	-	-	-	-
P09811	PYGL_RAT	Pygl	Glycogen phosphorylase, liver form	-	-	-	-	-	-	-	-	-	-	-	0.755078	8.1303	-	-	-	-	-	-	-	-	-	-	-	-	-	-	-	-	-	-	-	-	-	-	-	-	-	-	-	-	-	-	-	-	-
O35509	RB11B_RAT	Rab11b	Ras-related protein Rab-11B	-	-	-	-	-	-	-	-	-	-	-	-	-	-	-	-	-	-	-	-	-	-	-	-	-	-	-	-	-	-	-	-	-	-	-	-	-	-	-	-	-	-	-	-	-	-
P10536	RAB1B_RAT	Rab1b	Ras-related protein Rab-1B	-	-	-	-	-	-	-	-	-	-	-	1.51524	-	-	-	-	-	-	-	-	-	-	-	-	-	-	-	-	-	-	-	-	-	-	-	-	-	-	-	-	-	-	-	-	-	-
P05714	RAB4A_RAT	Rab4a	Ras-related protein Rab-4A	-	-	-	-	-	-	-	-	-	-	-	0.466293	-	-	-	-	-	-	-	-	-	-	-	-	-	-	-	-	-	-	-	-	-	-	-	-	-	-	-	-	-	-	-	-	-	-
P09527	RAB7A_RAT	Rab7a	Ras-related protein Rab-7a	0	-	-	-	-	-	-	-	-	-	-	5.58867	5.53785	45.37	-	-	-	-	-	-	-	-	-	-	-	-	-	-	-	-	-	-	-	-	-	-	-	-	-	-	-	-	-	-	-	-
P35280	RAB8A_RAT	Rab8a	Ras-related protein Rab-8A	-	-	-	-	-	-	-	-	-	-	-	-	-	-	-	-	-	-	-	-	-	-	-	-	-	-	-	-	-	-	-	-	-	-	-	-	-	-	-	-	-	-	-	-	-	-
Q6RUV5	RAC1_RAT	Rac1	Ras-related C3 botulinum toxin substrate 1	-	-	-	-	-	-	-	-	-	-	-	-	-	0.0548178	-	-	-	-	-	-	-	-	-	-	-	-	-	-	-	-	-	-	-	-	-	-	-	-	-	-	-	-	-	-	-	-
P63245	RACK1_RAT	Rack1	Receptor of activated protein C kinase 1	0	-	-	-	-	-	-	-	-	-	-	1.38386	0.971212	0.577278	-	-	-	-	-	-	-	-	-	-	-	-	-	-	-	-	-	-	-	-	-	-	-	-	-	-	-	-	-	-	-	-
P97844	RGS1_RAT	Rgs1	Regulator of G-protein signaling 1	-	-	-	-	-	-	-	-	-	-	-	0.948915	-	-	-	-	-	-	-	-	-	-	-	-	-	-	-	-	-	-	-	-	-	-	-	-	-	-	-	-	-	-	-	-	-	-
Q7TP54	RIPR2_RAT	Ripor2	Rho family-interacting cell polarization regulator 2	-	-	-	-	-	-	-	-	-	-	-	-	-	-	-	-	-	-	-	-	-	-	-	-	-	-	-	-	-	-	-	-	-	-	-	-	-	-	-	-	-	-	-	-	-	-
O09175	AMPB_RAT	Rnpep	Aminopeptidase B	-	-	-	-	-	-	-	-	-	-	-	-	0.0297449	-	-	-	-	-	-	-	-	-	-	-	-	-	-	-	-	-	-	-	-	-	-	-	-	-	-	-	-	-	-	-	-	-
Q63507	RL14_RAT	Rpl14	60S ribosomal protein L14	-	-	-	-	-	-	-	-	-	-	-	-	-	0.160089	-	-	-	-	-	-	-	-	-	-	-	-	-	-	-	-	-	-	-	-	-	-	-	-	-	-	-	-	-	-	-	-
P19945	RLA0_RAT	Rplp0	60S acidic ribosomal protein P0	-	-	-	-	-	-	-	-	-	-	-	-	-	-	-	-	-	-	-	-	-	-	-	-	-	-	-	-	-	-	-	-	-	-	-	-	-	-	-	-	-	-	-	-	-	-
P19944	RLA1_RAT	Rplp1	60S acidic ribosomal protein P1	-	-	-	-	-	-	-	-	-	-	-	-	-	0.47784	-	-	-	-	-	-	-	-	-	-	-	-	-	-	-	-	-	-	-	-	-	-	-	-	-	-	-	-	-	-	-	-
P02401	RLA2_RAT	Rplp2	60S acidic ribosomal protein P2	-	-	-	-	-	-	-	-	-	-	-	-	-	-	-	-	-	-	-	-	-	-	-	-	-	-	-	-	-	-	-	-	-	-	-	-	-	-	-	-	-	-	-	-	-	-
P62246	RS15A_RAT	Rps15a	40S ribosomal protein S15a	-	-	-	-	-	-	-	-	-	-	-	-	-	-	-	-	-	-	-	-	-	-	-	-	-	-	-	-	-	-	-	-	-	-	-	-	-	-	-	-	-	-	-	-	-	-
P62250	RS16_RAT	Rps16	40S ribosomal protein S16	-	-	-	-	-	-	-	-	-	-	-	-	-	0.974795	-	-	-	-	-	-	-	-	-	-	-	-	-	-	-	-	-	-	-	-	-	-	-	-	-	-	-	-	-	-	-	-
P27952	RS2_RAT	Rps2	40S ribosomal protein S2	-	-	-	-	-	-	-	-	-	-	-	-	-	1.94912	-	-	-	-	-	-	-	-	-	-	-	-	-	-	-	-	-	-	-	-	-	-	-	-	-	-	-	-	-	-	-	-
P62850	RS24_RAT	Rps24	40S ribosomal protein S24	-	-	-	-	-	-	-	-	-	-	-	-	-	-	-	-	-	-	-	-	-	-	-	-	-	-	-	-	-	-	-	-	-	-	-	-	-	-	-	-	-	-	-	-	-	-
P62859	RS28_RAT	Rps28	40S ribosomal protein S28	-	-	-	-	-	-	-	-	-	-	-	-	-	-	-	-	-	-	-	-	-	-	-	-	-	-	-	-	-	-	-	-	-	-	-	-	-	-	-	-	-	-	-	-	-	-
P62909	RS3_RAT	Rps3	40S ribosomal protein S3	-	-	-	-	-	-	-	-	-	-	-	-	-	11.6484	-	-	-	-	-	-	-	-	-	-	-	-	-	-	-	-	-	-	-	-	-	-	-	-	-	-	-	-	-	-	-	-
P49242	RS3A_RAT	Rps3a	40S ribosomal protein S3a	-	-	-	-	-	-	-	-	-	-	-	-	-	-	-	-	-	-	-	-	-	-	-	-	-	-	-	-	-	-	-	-	-	-	-	-	-	-	-	-	-	-	-	-	-	-
P62703	RS4X_RAT	Rps4x	40S ribosomal protein S4, X isoform	-	-	-	-	-	-	-	-	-	-	-	-	-	-	-	-	-	-	-	-	-	-	-	-	-	-	-	-	-	-	-	-	-	-	-	-	-	-	-	-	-	-	-	-	-	-
P62243	RS8_RAT	Rps8	40S ribosomal protein S8	-	-	-	-	-	-	-	-	-	-	-	-	6.11285	0.625153	-	-	-	-	-	-	-	-	-	-	-	-	-	-	-	-	-	-	-	-	-	-	-	-	-	-	-	-	-	-	-	-
P29314	RS9_RAT	Rps9	40S ribosomal protein S9	-	-	-	-	-	-	-	-	-	-	-	-	0.032797	-	-	-	-	-	-	-	-	-	-	-	-	-	-	-	-	-	-	-	-	-	-	-	-	-	-	-	-	-	-	-	-	-
P05943	S10AA_RAT	S100a10	Protein S100-A10	-	-	-	-	-	-	-	-	-	-	-	-	0.206988	-	-	-	-	-	-	-	-	-	-	-	-	-	-	-	-	-	-	-	-	-	-	-	-	-	-	-	-	-	-	-	-	-
Q6B345	S10AB_RAT	S100a11	Protein S100-A11	-	-	-	-	-	-	-	-	-	-	-	-	0.339497	-	-	-	-	-	-	-	-	-	-	-	-	-	-	-	-	-	-	-	-	-	-	-	-	-	-	-	-	-	-	-	-	-
Q05702	SG1C1_RAT	Scgb1c1	Secretoglobin family 1C member 1	-	-	-	-	-	-	-	-	-	-	-	-	-	-	-	-	-	-	-	-	-	-	-	-	-	-	-	-	-	-	-	-	-	-	-	-	-	-	-	-	-	-	-	-	-	-
Q920A6	RISC_RAT	Scpep1	Retinoid-inducible serine carboxypeptidase	-	-	-	-	-	-	-	-	-	-	-	-	-	3.31851	-	-	-	-	-	-	-	-	-	-	-	-	-	-	-	-	-	-	-	-	-	-	-	-	-	-	-	-	-	-	-	-
Q6AY84	SCRN1_RAT	Scrn1	Secernin-1	0	-	-	-	-	-	-	-	-	-	-	2.88666	2.74043	0.685997	-	-	-	-	-	-	-	-	-	-	-	-	-	-	-	-	-	-	-	-	-	-	-	-	-	-	-	-	-	-	-	-
Q91ZS3	CAB45_RAT	Sdf4	45 kDa calcium-binding protein	0	-	-	-	-	-	-	-	-	-	-	0.551089	1.11976	1.53947	-	-	-	-	-	-	-	-	-	-	-	-	-	-	-	-	-	-	-	-	-	-	-	-	-	-	-	-	-	-	-	-
B3GNI6	SEP11_RAT	Septin11	Septin-11	-	-	-	-	-	-	-	-	-	-	-	-	0.87074	-	-	-	-	-	-	-	-	-	-	-	-	-	-	-	-	-	-	-	-	-	-	-	-	-	-	-	-	-	-	-	-	-
Q9WVC0	SEPT7_RAT	Septin7	Septin-7	-	-	-	-	-	-	-	-	-	-	-	-	-	-	-	-	-	-	-	-	-	-	-	-	-	-	-	-	-	-	-	-	-	-	-	-	-	-	-	-	-	-	-	-	-	-
Q4G075	ILEUA_RAT	Serpinb1a	Leukocyte elastase inhibitor A	-	-	-	-	-	-	-	-	-	-	-	-	-	-	-	-	-	-	-	-	-	-	-	-	-	-	-	-	-	-	-	-	-	-	-	-	-	-	-	-	-	-	-	-	-	-
P70564	SPB5_RAT	Serpinb5	Serpin B5	0	-	-	-	-	-	-	-	-	-	-	31.5415	0.177397	5.59924	-	-	-	-	-	-	-	-	-	-	-	-	-	-	-	-	-	-	-	-	-	-	-	-	-	-	-	-	-	-	-	-
Q63945	SET_RAT	Set	Protein SET	-	-	-	-	-	-	-	-	-	-	-	5.05223	-	1.6338	-	-	-	-	-	-	-	-	-	-	-	-	-	-	-	-	-	-	-	-	-	-	-	-	-	-	-	-	-	-	-	-
Q6PEC4	SKP1_RAT	Skp1	S-phase kinase-associated protein 1	0	-	-	-	-	-	-	-	-	-	-	0.239862	3.9745	0.229755	-	-	-	-	-	-	-	-	-	-	-	-	-	-	-	-	-	-	-	-	-	-	-	-	-	-	-	-	-	-	-	-
Q63633	S12A5_RAT	Slc12a5	Solute carrier family 12 member 5	-	-	-	-	-	-	-	-	-	-	-	1.21409	-	0.83109	-	-	-	-	-	-	-	-	-	-	-	-	-	-	-	-	-	-	-	-	-	-	-	-	-	-	-	-	-	-	-	-
P16036	MPCP_RAT	Slc25a3	Phosphate carrier protein, mitochondrial	-	-	-	-	-	-	-	-	-	-	-	-	-	-	-	-	-	-	-	-	-	-	-	-	-	-	-	-	-	-	-	-	-	-	-	-	-	-	-	-	-	-	-	-	-	-
Q05962	ADT1_RAT	Slc25a4	ADP/ATP translocase 1	-	-	-	-	-	-	-	-	-	-	-	-	-	-	-	-	-	-	-	-	-	-	-	-	-	-	-	-	-	-	-	-	-	-	-	-	-	-	-	-	-	-	-	-	-	-
Q09073	ADT2_RAT	Slc25a5	ADP/ATP translocase 2	-	-	-	-	-	-	-	-	-	-	-	15.2204	-	0.700509	-	-	-	-	-	-	-	-	-	-	-	-	-	-	-	-	-	-	-	-	-	-	-	-	-	-	-	-	-	-	-	-
Q794F9	4F2_RAT	Slc3a2	4F2 cell-surface antigen heavy chain	-	-	-	-	-	-	-	-	-	-	-	-	10.0482	-	-	-	-	-	-	-	-	-	-	-	-	-	-	-	-	-	-	-	-	-	-	-	-	-	-	-	-	-	-	-	-	-
Q925F0	SMPX_RAT	Smpx	Small muscular protein	-	-	-	-	-	-	-	-	-	-	-	-	0.977858	-	-	-	-	-	-	-	-	-	-	-	-	-	-	-	-	-	-	-	-	-	-	-	-	-	-	-	-	-	-	-	-	-
P27867	DHSO_RAT	Sord	Sorbitol dehydrogenase	-	-	-	-	-	-	-	-	-	-	-	2.76664	0.453104	-	-	-	-	-	-	-	-	-	-	-	-	-	-	-	-	-	-	-	-	-	-	-	-	-	-	-	-	-	-	-	-	-
P0DSP1	SORL_RAT	Sorl1	Sortilin-related receptor	-	-	-	-	-	-	-	-	-	-	-	0.824305	1.83978	-	-	-	-	-	-	-	-	-	-	-	-	-	-	-	-	-	-	-	-	-	-	-	-	-	-	-	-	-	-	-	-	-
O54861	SORT_RAT	Sort1	Sortilin	-	-	-	-	-	-	-	-	-	-	-	-	-	-	-	-	-	-	-	-	-	-	-	-	-	-	-	-	-	-	-	-	-	-	-	-	-	-	-	-	-	-	-	-	-	-
P18297	SPRE_RAT	Spr	Sepiapterin reductase	-	-	-	-	-	-	-	-	-	-	-	0.853572	-	-	-	-	-	-	-	-	-	-	-	-	-	-	-	-	-	-	-	-	-	-	-	-	-	-	-	-	-	-	-	-	-	-
Q63532	SPR1A_RAT	Sprr1a	Cornifin-A	-	-	-	-	-	-	-	-	-	-	-	-	-	-	-	-	-	-	-	-	-	-	-	-	-	-	-	-	-	-	-	-	-	-	-	-	-	-	-	-	-	-	-	-	-	-
P16086	SPTN1_RAT	Sptan1	Spectrin alpha chain, non-erythrocytic 1	0	-	-	-	-	-	-	-	-	-	-	0.75095	1.92755	50.7369	-	-	-	-	-	-	-	-	-	-	-	-	-	-	-	-	-	-	-	-	-	-	-	-	-	-	-	-	-	-	-	-
P06767	TKN1_RAT	Tac1	Protachykinin-1	0	-	-	-	-	-	-	-	-	-	-	1.8145	2.07123	2.339	-	-	-	-	-	-	-	-	-	-	-	-	-	-	-	-	-	-	-	-	-	-	-	-	-	-	-	-	-	-	-	-
M0R7X9	TAFA5_RAT	Tafa5	Chemokine-like protein TAFA-5	-	-	-	-	-	-	-	-	-	-	-	-	-	-	-	-	-	-	-	-	-	-	-	-	-	-	-	-	-	-	-	-	-	-	-	-	-	-	-	-	-	-	-	-	-	-
P37805	TAGL3_RAT	Tagln3	Transgelin-3	-	-	-	-	-	-	-	-	-	-	-	-	-	1.10789	-	-	-	-	-	-	-	-	-	-	-	-	-	-	-	-	-	-	-	-	-	-	-	-	-	-	-	-	-	-	-	-
Q9EQS0	TALDO_RAT	Taldo1	Transaldolase	-	-	-	-	-	-	-	-	-	-	-	1.70864	-	0.0657538	-	-	-	-	-	-	-	-	-	-	-	-	-	-	-	-	-	-	-	-	-	-	-	-	-	-	-	-	-	-	-	-
Q02445	TFPI1_RAT	Tfpi	Tissue factor pathway inhibitor	-	-	-	-	-	-	-	-	-	-	-	-	-	-	-	-	-	-	-	-	-	-	-	-	-	-	-	-	-	-	-	-	-	-	-	-	-	-	-	-	-	-	-	-	-	-
Q07257	TGFB2_RAT	Tgfb2	Transforming growth factor beta-2 proprotein	-	-	-	-	-	-	-	-	-	-	-	-	-	-	-	-	-	-	-	-	-	-	-	-	-	-	-	-	-	-	-	-	-	-	-	-	-	-	-	-	-	-	-	-	-	-
P26342	TGBR3_RAT	Tgfbr3	Transforming growth factor beta receptor type 3	0	-	-	-	-	-	-	-	-	-	-	0.712942	0.542576	1.57624	-	-	-	-	-	-	-	-	-	-	-	-	-	-	-	-	-	-	-	-	-	-	-	-	-	-	-	-	-	-	-	-
P23606	TGM1_RAT	Tgm1	Protein-glutamine gamma-glutamyltransferase K	-	-	-	-	-	-	-	-	-	-	-	-	-	1.47989	-	-	-	-	-	-	-	-	-	-	-	-	-	-	-	-	-	-	-	-	-	-	-	-	-	-	-	-	-	-	-	-
Q9WVJ6	TGM2_RAT	Tgm2	Protein-glutamine gamma-glutamyltransferase 2	-	-	-	-	-	-	-	-	-	-	-	-	-	0.510254	-	-	-	-	-	-	-	-	-	-	-	-	-	-	-	-	-	-	-	-	-	-	-	-	-	-	-	-	-	-	-	-
D4A5U3	TGM3_RAT	Tgm3	Protein-glutamine gamma-glutamyltransferase E	-	-	-	-	-	-	-	-	-	-	-	-	-	-	-	-	-	-	-	-	-	-	-	-	-	-	-	-	-	-	-	-	-	-	-	-	-	-	-	-	-	-	-	-	-	-
P49744	TSP4_RAT	Thbs4	Thrombospondin-4	-	-	-	-	-	-	-	-	-	-	-	-	-	1.03036	-	-	-	-	-	-	-	-	-	-	-	-	-	-	-	-	-	-	-	-	-	-	-	-	-	-	-	-	-	-	-	-
P01830	THY1_RAT	Thy1	Thy-1 membrane glycoprotein	0	-	-	-	-	-	-	-	-	-	-	1.02877	1.00412	0.845945	-	-	-	-	-	-	-	-	-	-	-	-	-	-	-	-	-	-	-	-	-	-	-	-	-	-	-	-	-	-	-	-
P09739	TNNT3_RAT	Tnnt3	Troponin T, fast skeletal muscle	-	-	-	-	-	-	-	-	-	-	-	-	-	-	-	-	-	-	-	-	-	-	-	-	-	-	-	-	-	-	-	-	-	-	-	-	-	-	-	-	-	-	-	-	-	-
Q5PPN5	TPPP3_RAT	Tppp3	Tubulin polymerization-promoting protein family member 3	-	-	-	-	-	-	-	-	-	-	-	0.498026	1.99485	-	-	-	-	-	-	-	-	-	-	-	-	-	-	-	-	-	-	-	-	-	-	-	-	-	-	-	-	-	-	-	-	-
P08426	TRY3_RAT	Try3	Cationic trypsin-3	-	-	-	-	-	-	-	-	-	-	-	0.725062	-	-	-	-	-	-	-	-	-	-	-	-	-	-	-	-	-	-	-	-	-	-	-	-	-	-	-	-	-	-	-	-	-	-
Q6AYP3	TTC29_RAT	Ttc29	Tetratricopeptide repeat protein 29	-	-	-	-	-	-	-	-	-	-	-	-	13.7102	0.655227	-	-	-	-	-	-	-	-	-	-	-	-	-	-	-	-	-	-	-	-	-	-	-	-	-	-	-	-	-	-	-	-
P85108	TBB2A_RAT	Tubb2a	Tubulin beta-2A chain	0	-	-	-	-	-	-	-	-	-	-	1.71951	1.09616	1.49074	-	-	-	-	-	-	-	-	-	-	-	-	-	-	-	-	-	-	-	-	-	-	-	-	-	-	-	-	-	-	-	-
Q4QRB4	TBB3_RAT	Tubb3	Tubulin beta-3 chain	-	-	-	-	-	-	-	-	-	-	-	-	7.36155	-	-	-	-	-	-	-	-	-	-	-	-	-	-	-	-	-	-	-	-	-	-	-	-	-	-	-	-	-	-	-	-	-
Q920J4	TXNL1_RAT	Txnl1	Thioredoxin-like protein 1	-	-	-	-	-	-	-	-	-	-	-	1.80828	-	-	-	-	-	-	-	-	-	-	-	-	-	-	-	-	-	-	-	-	-	-	-	-	-	-	-	-	-	-	-	-	-	-
O89049	TRXR1_RAT	Txnrd1	Thioredoxin reductase 1, cytoplasmic	-	-	-	-	-	-	-	-	-	-	-	0.673867	0.0429457	-	-	-	-	-	-	-	-	-	-	-	-	-	-	-	-	-	-	-	-	-	-	-	-	-	-	-	-	-	-	-	-	-
P55146	TYRO3_RAT	Tyro3	Tyrosine-protein kinase receptor TYRO3	-	-	-	-	-	-	-	-	-	-	-	-	-	-	-	-	-	-	-	-	-	-	-	-	-	-	-	-	-	-	-	-	-	-	-	-	-	-	-	-	-	-	-	-	-	-
P62839	UB2D2_RAT	Ube2d2	Ubiquitin-conjugating enzyme E2 D2	0	-	-	-	-	-	-	-	-	-	-	1.47852	0.67001	0.369415	-	-	-	-	-	-	-	-	-	-	-	-	-	-	-	-	-	-	-	-	-	-	-	-	-	-	-	-	-	-	-	-
Q9EQX9	UBE2N_RAT	Ube2n	Ubiquitin-conjugating enzyme E2 N	-	-	-	-	-	-	-	-	-	-	-	-	-	-	-	-	-	-	-	-	-	-	-	-	-	-	-	-	-	-	-	-	-	-	-	-	-	-	-	-	-	-	-	-	-	-
Q7M767	UB2V2_RAT	Ube2v2	Ubiquitin-conjugating enzyme E2 variant 2	-	-	-	-	-	-	-	-	-	-	-	-	0.234759	0.142174	-	-	-	-	-	-	-	-	-	-	-	-	-	-	-	-	-	-	-	-	-	-	-	-	-	-	-	-	-	-	-	-
Q91Y78	UCHL3_RAT	Uchl3	Ubiquitin carboxyl-terminal hydrolase isozyme L3	-	-	-	-	-	-	-	-	-	-	-	-	-	-	-	-	-	-	-	-	-	-	-	-	-	-	-	-	-	-	-	-	-	-	-	-	-	-	-	-	-	-	-	-	-	-
Q3MIE4	VAT1_RAT	Vat1	Synaptic vesicle membrane protein VAT-1 homolog	-	-	-	-	-	-	-	-	-	-	-	-	-	-	-	-	-	-	-	-	-	-	-	-	-	-	-	-	-	-	-	-	-	-	-	-	-	-	-	-	-	-	-	-	-	-
P29534	VCAM1_RAT	Vcam1	Vascular cell adhesion protein 1	-	-	-	-	-	-	-	-	-	-	-	-	-	-	-	-	-	-	-	-	-	-	-	-	-	-	-	-	-	-	-	-	-	-	-	-	-	-	-	-	-	-	-	-	-	-
Q9Z2L0	VDAC1_RAT	Vdac1	Voltage-dependent anion-selective channel protein 1	-	-	-	-	-	-	-	-	-	-	-	-	-	0.0814819	-	-	-	-	-	-	-	-	-	-	-	-	-	-	-	-	-	-	-	-	-	-	-	-	-	-	-	-	-	-	-	-
Q8CHN3	WFDC2_RAT	Wfdc2	WAP four-disulfide core domain protein 2	-	-	-	-	-	-	-	-	-	-	-	3.88201	-	-	-	-	-	-	-	-	-	-	-	-	-	-	-	-	-	-	-	-	-	-	-	-	-	-	-	-	-	-	-	-	-	-
P0C5J5	WFKN1_RAT	Wfikkn1	WAP, Kazal, immunoglobulin, Kunitz and NTR domain-containing protein 1	-	-	-	-	-	-	-	-	-	-	-	-	-	-	-	-	-	-	-	-	-	-	-	-	-	-	-	-	-	-	-	-	-	-	-	-	-	-	-	-	-	-	-	-	-	-
O54975	XPP1_RAT	Xpnpep1	Xaa-Pro aminopeptidase 1	-	-	-	-	-	-	-	-	-	-	-	1.71302	-	0.229864	-	-	-	-	-	-	-	-	-	-	-	-	-	-	-	-	-	-	-	-	-	-	-	-	-	-	-	-	-	-	-	-
[truncated: 20 more columns]

## Sheet: Table S2
Protein.Ids	Gene.Ids	Gene.names	Protein.names	Filter	CAA_wcx	CAA_wcx_adj	CAA_FC	CAA1	CAA2	CAA3	CAA4	CAA5	CAA6	CAA7	CAA8	CAA9	CAA10	CAA11	CAA12	CAA13	CAA14	CAA15	CAA16	CAA17	CAA18	CAA19	CAA20	CAA21	CAA22	CAA23	CAA24	CAA25	CAA26	CAA27	CAA28	CAA29	CAA30	CAA31	CAA32	CAA33	CAA34	CAA35	CAA36	CAA37	CAA38	CAA39	CON1	CON2	CON3
P23470	PTPRG_HUMAN	PTPRG	Receptor-type tyrosine-protein phosphatase gamma	1	2.4268e-06	0.0010775	0.647743	2832.85	1408.83	2315.27	2594.47	3283.11	3010.32	1076.21	637.493	2484.11	1094.9	2104.48	2248.93	1183.06	940.667	2194.8	1090.38	2667.06	1044.07	1658.06	4514.04	1928.76	2182.11	4253.22	1948.07	3682.77	4046.98	3239.66	427.516	2800.61	3174.71	8720.75	2750.5	423.605	1215.28	1138.56	493.224	1392.05	2442.12	1317.89	3948.24	3719.35	3143.01
P01011	AACT_HUMAN	SERPINA3	Alpha-1-antichymotrypsin	1	1.22377e-05	0.00271678	1.31783	81420.8	94718.6	98130.7	96321.6	38544.6	65862.3	106353	103444	96632.6	79852.3	96163.5	53709.5	52208.2	68963.3	61080	73156.5	66829.5	64322.5	49853.8	53235	84740.4	83111.8	53971.4	83292.4	66628.1	67809.4	59815.4	64904.1	59276.1	73568.5	49733.1	64305.5	48513.2	61809.2	52057.8	55133.9	77962.4	69000.6	69660.6	51687.3	63217.9	60559.1
P13521	SCG2_HUMAN	SCG2	Secretogranin-2	1	4.73888e-05	0.00632135	0.668424	62425.3	30777.3	68918.1	91144.9	37549	41563.2	21750.4	34538.9	42237.5	37203.3	49890.1	57955.4	56349.9	47169.5	65297.1	53140.6	31255.8	38632	58349.8	71700.8	79010.2	41691	102868	49946.3	62090	70348	42360.7	35658.9	70219.6	36918.5	215865	64029.8	66760.7	47797.2	44518.8	49613	102488	42020.8	43652.5	83358	56361.1	97924.2
P01008	ANT3_HUMAN	SERPINC1	Antithrombin-III	1	5.69491e-05	0.00632135	1.31185	205572	283991	220972	209541	202737	173699	171414	233488	229563	206539	213231	186170	176026	240145	181936	141799	160876	147365	165226	132350	170760	156642	100300	184492	147557	149744	205433	245620	132383	172763	17206.2	183772	338732	210513	205215	314384	235887	208477	174234	154338	200916	166033
P01857	IGHG1_HUMAN	IGHG1	Immunoglobulin heavy constant gamma 1	1	0.000116092	0.010309	1.322	535360	518383	621805	673440	449335	771969	709635	1689460	411357	288157	347367	313368	348927	427483	429810	229887	353306	424507	272605	342750	373750	452524	263001	349795	349927	530556	498446	351568	242721	260295	141764	348994	381441	338141	308386	340359	515677	271733	366128	573548	277524	396389
Q7Z3B1	NEGR1_HUMAN	NEGR1	Neuronal growth regulator 1	1	0.000163559	0.0121034	0.754397	34521.9	18393.2	25223.6	43453.3	21930.5	40277	10269.3	12693.7	23077.8	16019	27181.9	23567.7	24512.5	7974.28	27488.2	23093.2	10299.3	19842.7	23735.2	53913	29242.9	20600.6	33744.4	13677.9	41820.5	34871.4	24764.3	17063.6	31618.6	29155.9	102792	21690	21047.2	24255.4	27085.8	17978.5	24962.3	26897.1	10792.7	33963.6	31036.5	41242.5
Q16769	QPCT_HUMAN	QPCT	Glutaminyl-peptide cyclotransferase	1	0.000269155	0.0148485	0.5936	6402.1	5795.59	4768.48	10593	5252.28	11113.8	3219.54	2433.54	4860.13	3797.29	6946.52	5164.5	3093.61	3319.04	8518.96	5951.19	5217.36	3902.68	4797.66	15217.7	7379.58	4232.39	13928.1	3741.88	7774.45	14620.9	8556.28	4217.61	4873.93	5470.59	28618.7	5831.28	5459.04	4935.69	4574.85	3305.96	10396.5	12537.8	4556.73	12622.7	10436.1	6216.91
P01871	IGHM_HUMAN	IGHM	Immunoglobulin heavy constant mu	1	0.000339352	0.0148485	3.74384	128514	16963.3	34799.4	223591	14458.9	24941.8	6978.54	324550	31071.5	70902.7	15585.9	20694.7	8454.82	9725.63	38938.5	21045	17200.7	39351.2	8573.12	51076.1	14515.4	829.755	18435.7	22500.6	30215.9	51097.4	65608.2	7940.94	19071.6	131818	200.096	50692.4	52972.3	85054.8	3492.59	60171.6	110935	39547.4	21315.3	17534.8	2504.18	33408.7
P78509	RELN_HUMAN	RELN	Reelin	1	0.000391405	0.0148485	0.667556	134517	52834.8	108639	132875	73551.1	85415.2	41621.8	47758	73622.8	53643.4	74277.4	69727	76287.8	48357.9	97993.1	82020.7	57074.8	82789.6	96872.5	155418	82483.4	59517.8	117724	47201	120666	105224	85687.7	62421.1	99791.5	114815	374105	73648.3	70141.2	84003.3	95248.1	45088.2	90507.8	61292.4	48625.7	102628	127957	152184
P05060	SCG1_HUMAN	CHGB	Secretogranin-1	1	0.000391405	0.0148485	0.730194	39675.6	7733.07	28998.9	18124.9	10227.7	12614.9	2989.49	11323.6	16011	12208.7	8340.07	22564.1	24001.6	3469.74	23595.1	15333.7	8542.23	8803.18	18927	27477.8	4644.9	17445.3	27810.1	4530.69	33817.3	19160.9	18001.4	13393.8	26242.8	25193.2	23571.5	8777.91	9381.17	22185.2	18319.1	10369.5	10740.5	6484.67	8005	28892.6	18108.2	29625.1
P05067	A4_HUMAN	APP	Amyloid-beta precursor protein	1	0.000391405	0.0148485	0.739738	526539	161469	239132	258140	177326	236230	149185	150817	235840	227498	323201	289892	269788	146470	388948	318512	196025	194623	275313	588652	280169	172097	460672	177769	343203	326599	253062	146051	253268	190822	1412520	206316	264977	380705	456896	253927	267483	186870	283792	475251	238409	455101
P01210	PENK_HUMAN	PENK	Proenkephalin-A	1	0.00040131	0.0148485	0.628582	7747.99	4407.57	7341.84	4235.93	12572	5723.76	6221.77	2291.98	6545.03	7241.36	8459.51	11228.6	6060.88	6609.92	6842.75	6584.52	2021.63	8794.28	5297.47	9994.7	11308	7122.29	11098.5	13841.8	12293.6	6944.14	4389.71	962.901	5914.54	4043.66	18585.8	8495.54	6569.05	5866.51	5632.92	5914.49	4488.18	9043.61	9889.32	13463.5	6472.47	10118
Q16610	ECM1_HUMAN	ECM1	Extracellular matrix protein 1	1	0.000534812	0.0182659	0.734305	68113.8	35547.9	21720.9	57728.4	29206.6	47999.2	21089.6	47049.9	63524.3	46420.8	76316.4	46231.6	40880	28325.6	42523.1	52844.2	34235.1	60911.8	39540.6	76877	77404.3	32163.1	71592.2	35184.8	48987.3	65328.6	54605.2	44090.2	41451.2	67520.8	68710.9	35280.3	56846	36246	42068.2	43586.9	61561.7	39637.2	56689.7	75805.2	58928.3	67525.1
Q12860	CNTN1_HUMAN	CNTN1	Contactin-1	1	0.000623292	0.0187989	0.833767	210609	114545	172263	180350	111250	156594	92894.1	64183.3	94089.8	125959	150476	141652	128897	89673.7	154849	152327	140362	105828	138949	201057	147594	111881	179862	91570.9	167870	119562	143752	92901.4	180384	131134	469420	130140	80028.5	127736	126527	93464.2	92789.7	80671.7	128869	150856	146278	201517
P01780	HV307_HUMAN	IGHV3-7	Immunoglobulin heavy variable 3-7	1	0.000661666	0.0187989	1.97784	4219.26	15802.8	8876.23	28097.5	9130.34	17566	11158.2	26496.4	1593.38	4808.15	5939.17	9459.12	3485.6	3896.8	6473.14	4368.31	2167.71	14368.4	7027.73	4263.86	5124.13	18174.5	4647.8	1767.54		6521.05	12044.9	1211.91	9405.63	650.701		6045.68	3456.12	19965.3	6411.44	8463.05	5243.01	9849.24	13060.8	1262.11	9820.21	3446.69
Q8N126	CADM3_HUMAN	CADM3	Cell adhesion molecule 3	1	0.000689516	0.0187989	0.728668	26792.7	14831.2	34923.3	30901.9	18607.1	23669	14877.9	20561.8	21945.3	12396.8	32719.8	18205.3	24020.2	6134.56	18547.1	16003.8	16836.8	15202.8	15564.6	42279.7	19940.4	19450.3	40366.7	16395	37438.6	30357.1	27124.3	18220.4	26774.8	16462.8	55936.3	21805.6	26883.5	22454.5	38858	22186	40534.4	19432.4	22918.9	28833.2	29814.1	28770.6
Q9P121	NTRI_HUMAN	NTM	Neurotrimin	1	0.000724986	0.0187989	0.736309	82877.2	35099.5	50700.6	69751.6	28170.6	63713.5	39500.3	34487.6	45383.6	43726.1	62001	59278.4	57123.1	42977.9	73864	58729.1	40598.9	50185.8	50591.1	108192	56353.2	33922.1	85606.8	41487	85404	92854.1	47039.6	34429.7	63793	43374.6	296199	46630.1	52080.6	54129	61374.9	45662.3	67672.4	35729.9	64980.3	74358.5	52352.2	76141
O15240	VGF_HUMAN	VGF	Neurosecretory protein VGF	1	0.000762116	0.0187989	0.681745	73867	40104.8	64762.9	150435	55385.1	61377.5	32118.9	43575	99528	53414.3	74830.5	42279.1	55353.9	75144.6	77715.8	64875.6	24414.1	79476.6	46028.7	132818	114963	56993.4	193267	59962.4	76958.3	127118	39436.3	34762.4	87952.2	75940.5	389742	98861.2	118306	57564.6	73091.9	42171.7	153887	86402	63280.2	156808	86308.9	142989
Q9P2S2	NRX2A_HUMAN	NRXN2	Neurexin-2	1	0.000841635	0.0196677	0.491304	22852.1	5628.25	7501.1	11368	7550.77	12267.6	2558.43	6029.4	5388.82	8263.46	8182.14	16665.1	14238.1	2673.88	13144	11593.8	3654.96	3111.2	6962.12	19632.7	2598.58	5553.55	12081.5	2383.77	9195.59	24165.9	5350.9	3026.78	15752.8	4847.28	21354.4	2454.34	2714.83	11224.9	5236.86	2449.89	1675.59	6147.42	4203.36	17729.5	13402.2	19828
Q9UKP5	ATS6_HUMAN	ADAMTS6	A disintegrin and metalloproteinase with thrombospondin motifs 6	1	0.000965397	0.020618	0.386851	1029.83			596.351							940.649	1011.25	478.873	605.507	4047.81		510.466		2517.71	1624.72	3241.36	2636.47	2754.38	1296.17	3790.45	1700.85		1362.37			10680.1	1367.75	579.547	2352.6	2195.09		1438.79	349.112		2648.06	919.906	5103.91
P43121	MUC18_HUMAN	MCAM	Cell surface glycoprotein MUC18	1	0.000975176	0.020618	0.771731	28517.4	9461.73	15080.7	24447.9	10164.3	12592.7	6651.31	10244.2	13249.5	12023.9	14954.2	13512.3	14147.6	2554.29	13358.9	14961.7	11766	10903.5	11250	19409	10867.6	11414	17976.7	7395.97	19880.3	13001.7	7176.22	11523.3	14336.6	12594.1	46477.8	15410.2	5115.73	16652.5	24934	12369.1	22112	7268.58	18982.2	15899.6	14837.7	22727.6
Q13595	TRA2A_HUMAN	TRA2A	Transformer-2 protein homolog alpha	1	0.00104602	0.0211107	1.55245	18772.8	10517.6	19489.4	6502.84	9170.07	8417.08	16908.6	12556.1	17097.3	21653	23798.3	11666.2	13976.5	3684.27	9695.86	18317.5	11749.3	15782.7	13557.5	14501.5	12224.2	10099.5	13386	22024.4	17284	18594.5	18467.8	7927.77	9069.24		23925.7	13331.7	4743.4	8509.88	10418.6	4738.01	9292.5	10394.9	14426.3	11477.3	6651.17	9613.42
P01019	ANGT_HUMAN	AGT	Angiotensinogen	1	0.00112776	0.0217706	0.827627	469825	306720	386348	483269	316628	458813	214653	215863	366225	307031	402001	345887	384457	248146	327364	443992	369729	280286	296262	593691	307573	315847	579648	283503	490681	480029	471375	328764	383250	331952	1328900	295983	389731	325924	500153	374700	352199	383187	378027	494357	498124	514531
O94856	NFASC_HUMAN	NFASC	Neurofascin	1	0.00130175	0.0240824	0.704886	29792.5	9961.33	14515.6	30679.6	12697.2	24707.3	9347.56	11137.1	17537.9	11540.7	22553.3	14420.5	16341.5	12471.7	20313.8	12863.9	14609.7	12691.7	19590.1	39407.1	19018.8	9094.14	25358.8	9248.46	24486.1	32302	24213.9	8920.39	21009.2	21299.4	48430.8	16099.9	16883.3	19131.2	21563.3	13222	21536.7	14005.7	9113.93	22637.9	23889.4	28605.5
Q92823	NRCAM_HUMAN	NRCAM	Neuronal cell adhesion molecule	1	0.00136496	0.0242417	0.690779	141712	76866.4	140462	200406	90355.8	168782	66437.1	90449	138375	112770	136316	103075	109462	91116.9	126030	133779	85999	115696	104622	229738	154091	98425.1	223882	99983	162995	200782	112837	72267.2	173481	153433	496419	116944	103028	93342.3	115209	86018.9	176371	134151	123502	171982	146523	203923
P55290	CAD13_HUMAN	CDH13	Cadherin-13	1	0.00143094	0.024436	0.66315	42123.2	17444.4	44687	70955.2	21262.1	76369.9	25350.7	25231.8	33607.9	22384.5	37433.4	39946	29362.4	22179.4	27658.2	26348.7	28110.4	33668.7	32190.9	85943.5	52179	30698.4	71002.1	28951.5	47290.1	69756.1	36101.7	19717.3	55234.4	42711.4	147078	35489.1	43928.6	27091.9	31408.8	31635.6	74092.5	45471.5	27872.9	54413.5	47539.7	71590.8
O43505	B4GA1_HUMAN	B4GAT1	Beta-1,4-glucuronyltransferase 1	1	0.00164659	0.0270773	0.804944	280217	113192	149318	161252	135093	186668	88482.1	56130.1	118971	108633	178567	155522	166083	82461.3	180404	147091	122724	124617	137188	298103	138860	112446	246860	91796	223012	245195	115627	62213.6	162239	160119	354524	132254	87168.6	124459	174620	81471.3	93861	123845	132887	211627	155786	230338
Q99983	OMD_HUMAN	OMD	Osteomodulin	1	0.00180629	0.0283567	0.769713	16994.3	10992.9	17067.6	10598.7	12015.2	15936.7	9135.56	7286.49	7722.93	5935.31	8794.05	13109.8	14675.2	5484.83	9814.62	12166.7	6791.8	11752.8	9939.56	14723.6	7327.27	11706.6	15304.9	12062.6	11912.1	7949.55	15310.5	18977.9	13602	13469.5	24656.7	10745.8	7828.87	16573.7	15894.8	5229.74	7274.16	7274.11	6004.59	13863.1	14424.4	17375.7
Q15818	NPTX1_HUMAN	NPTX1	Neuronal pentraxin-1	1	0.00190072	0.0283567	0.683195		10005.3	12068.3	26719.7	11459.2	16665.9	7092.81	5939.94	14766	15182.6	19454.1	19869.2	23126	9234.02	27192.4	19025.9	11241.3	12030.6	23844.4	41551.3	13335.3	11583.3	27523.6	10382.7	20789.2	29365.3	16079.8	6408.11	21008.1	12393.8	80528.1	16828.2	9888.71	15734.8	19910.1	10578.8	13694.7	10715.1	7292.78	26109.6	16376	25714.7
O60888	CUTA_HUMAN	CUTA	Protein CutA	1	0.00197986	0.0283567	0.661238	122674	72057.8	63022.8	203442	44258.2	75690.2	39153.1	155561	56173.7	77841.1	58253.6	60996.7	67784.1	50309.9	79023.7	59536.9	23100.5	255245	80994.4	81904.1	35561.1	23270.4	76446	76266.6	53517.9	277830	189677	164075	32578	48945.2	113640	35033.8	277200	79429.9	76484.6	97697.6	503511	14266	69266	26528	56946.8	40628.9
P02671	FIBA_HUMAN	FGA	Fibrinogen alpha chain	1	0.00197986	0.0283567	1.47702	19190.6	4380.79	12177.4	4006.18	9244.3	13158.3	7684.48	3186.87	5715.11	14051.5	9719.37	12227	12529.9	8214.9	15314.1	15102.3	6679.06	10324.1	5364.04	26221.2	11509.1	2579.73	10090.3	11715.4	18506.1	16693.8	8114.71	2550.35	6202.55	9812.66	14016.7	8160.19	2158.78	6487.56	10932.5	5089.05	2896.43	6231.26	7920.02	14175	8371.58	11030.1
P01834	IGKC_HUMAN	IGKC	Immunoglobulin kappa constant	1	0.00207218	0.0287515	1.45557	45371.9	116287	97922	293319	116291	159724	110505	109689	30178.5	108377	57189.4	76144.8	32693.5	59688.8	87141.6	76733.3	92657.9	114702	90630.6	70872.9	89226.1	98560.9	54116.7	76633.6	66049.5	46991.3	116530	75503.4	107896	63924.5	11170	132048	84323.9	394314	82698.6	120364	113236	66199.2	166529	142287	43663.2	66861.5
P16870	CBPE_HUMAN	CPE	Carboxypeptidase E	1	0.00216836	0.0287783	0.766916	153327	28619.4	62340.2	61649.1	34608.7	52283.1	23931.8	26225.8	46842.2	51903.9	76154.9	88990.2	84849.7	38509	72868.4	69441.4	64928.7	40344.4	89727.1	141417	61957.4	35421.8	104712	52931.5	89861.7	86372.5	74264.7	33919	86409.3	66125.4	139148	60824.3	41481.3	89640.1	102947	45694	38198.8	41171.8	43221.4	75859.1	90148.4	131251
O95502	NPTXR_HUMAN	NPTXR	Neuronal pentraxin receptor	1	0.00226856	0.0287783	0.72697	51044.4	71545.7	108300	145515	42781.4	81246	79836.5	100951	89421.4	45055.5	55132.9	34623.8	40126.5	66267.2	15331.6	15584.9	69424.1	18023.8	21043.1	26786.7	64120	53429.3	15464.9	13537.3	45758	71440	53635.3	22212.2	27024.5	46084.9	1864.44	13031.3	78104.1	68297.1	51747.7	39704.7	29084.8	32623.4	63216.1	340797	37775.4	26069.8
P01860	IGHG3_HUMAN	IGHG3	Immunoglobulin heavy constant gamma 3	1	0.00226856	0.0287783	1.70944	45362.9	11165.7	17801.8	37260.1	19349.3	27307.4	11324.5	6988.99	27002.5	17791.2	32201.6	21300.4	21670.9	8969.06	25695.7	18352.9	8540.57	20972.4	25283.8	75904.4	26289.8	14415.6	44730.1	17810.6	21922.1	42863.2	15456	16970.9	21742.4	22212.2	73108.3	18545.4	22639.2	26420.8	20747.2	15108.1	22672.9	26244.3	10970.5	41122.6	28914.6	41752
P01859	IGHG2_HUMAN	IGHG2	Immunoglobulin heavy constant gamma 2	1	0.00248157	0.030606	1.3979	354692	647247	584199	907692	302303	418139	396683	687597	262602	478326	255194	367739	230169	246090	269444	266497	265903	230455	336131	196967	301442	350309	203729	238606	211142	294553	350330	265958	248022	188344	133342	381023	212974	613358	303596	352427	224292	163412	325745	499110	313053	190357
Q9BY67	CADM1_HUMAN	CADM1	Cell adhesion molecule 1	1	0.00271243	0.0325491	0.727198	18118.7	5971.83	11715.4	13867.9	4494.79	13715.3	5561.21	9479.37	11127.5	8554.35	9994.12	10587.4	6399.64	6536.93	14405.7	11357.8	7454.18	10563.5	7211.56	15370.5	13695.3	8618.04	13254.4	5543.65	10305.8	15307.1	8383.38	4236.89	12918.5	13081.6	30927.7	10128.2	7425.69	7500.88	10345.2	7639.36	21576.9	7489.32	7765.43	10301.9	9277.98	16916.1
Q9NT99	LRC4B_HUMAN	LRRC4B	Leucine-rich repeat-containing protein 4B	1	0.00283495	0.0331241	0.689257	9779.9	4733.37	7207.31	10043.1	6203.92	10200.8	2419.18	2694.33	4639.75	5040.01	6127.85	6775.21	7599.71	2313.42	5952.93	4642.74	6988.11	2772.66	6444.66	12027.6	3957.43	6148.12	11403.4	4009.02	8924.3	10511.4	6220.74	5281.55	10796.6	5680.49	13018.6	3605.06	4910.63	4266.33	3311.61	5284.6	6684.02	5424.32	4414.05	11864.7	3925.79	11783.9
P05408	7B2_HUMAN	SCG5	Neuroendocrine protein 7B2	1	0.00296242	0.0335167	0.753344	221037	97412.8	139638	208067	106538	118822	92614.5	113759	158638	115462	165373	130258	139460	107401	133998	83024	100644	111726	144595	251434	129422	106719	243608	102354	163722	147224	116425	71502.4	160518	158069	508413	147939	135546	123299	155911	122005	208735	128634	149252	169163	95419.9	221648
Q9NYX4	CALY_HUMAN	CALY	Neuron-specific vesicular protein calcyon	1	0.00309501	0.0335167	0.567075	129887	79849.4	98840.3	86579.6	93794.8	100619	64125.9	74777.5	65429.5	64213.7	68117.4	87170.5	102396	74975.2	88935.3	72295.4	83183.1	68758	96751.6	99417.7	102565	59631.6	82310.9	114982	82031.1	76669.6	113535	86400.4	116206	78688.4	242631	135648	82090.8	116914	122426	115150	108741	96587.6	117349	90866.5	75794.2	126703
P20774	MIME_HUMAN	OGN	Mimecan	1	0.00309501	0.0335167	0.782444	2714.62	868.232	2917.7	8217.08	797.416	2631.98	1603.08	822.846	861.774	1342.68	912.804	1247.32	1969.89	1415.43	948.731	1916.92	384.062	1530.58	592.181	2438.32	3649.72	762.382	5091.78	2001.07	1510.82	1356.88	184.479	751.021	2463.04	2055.35	6347.62	1350.46	1383.69	1610.35	1848.85	1361.31	6190.97	2498.69	2694.94	4474.89	2118.62	4056.79
P49641	MA2A2_HUMAN	MAN2A2	Alpha-mannosidase 2x	1	0.00368028	0.038001	0.636277	7337.19	2897.26	4000.17	12123.6	3774.64	4584.56	2746.34	2619.32	4765.62	2998.2	4069.71	4198.89	3440.91	3164.47	6047.25	3045.01	2846.66	3992.9	7313.58	10992.7	6519.15	2660.47	11165	1464.32	6246.91	6432.9	4682.75	2687.51	6526.96	5334.65	11597.3	4039.06	3690.59	5641.36	4711.62	2983.6	8226.63	4572.53	3069.71	5792.53	7144.93	8097.35
Q8WXD2	SCG3_HUMAN	SCG3	Secretogranin-3	1	0.00368028	0.038001	0.665299	89808.2	52405.1	111382	142759	54255.6	96800.7	35567	57323	63286	42970	70940.9	52178.2	57632.9	49903	56209.5	57640.1	40934.8	47899.9	57496	169590	81972.4	46102.9	91936.8	41848.8	79373.5	98033.7	48725.9	37575.4	85372.2	55659.9	254703	61741.7	66684.8	68539.6	98430.8	53263	93415.7	58250.6	70620	99962.3	63769.1	166471
P10909	CLUS_HUMAN	CLU	Clusterin	1	0.00384127	0.0387619	0.836209	1502290	793839	1364540	1992860	1304750	1462270	769199	887144	754005	774658	1091290	1359430	1718080	1201590	1386210	1094580	1199920	717485	1329360	1727220	1283920	753458	1690140	1155580	1558520	1176580	1986610	1576160	1524200	988364	3932410	1500900	1566160	1778360	1447890	1221230	1283560	958850	979676	1168500	1500170	1616800
P78324	SHPS1_HUMAN	SIRPA	Tyrosine-protein phosphatase non-receptor type substrate 1	1	0.00418227	0.0412651	0.712852	72940.3	34805.2	36642.6	33495	35963.8	60495	26795.9	8913.1	24546.8	28709.6	49903	35666.2	36435	16611.8	34066.4	58791.3	26202.1	28376.6	30521.3	91779.6	20833	11940.5	59176.3	19101	56224.9	72428.3	25165.2	8648.24	31200.5	26243.5	237760	42085.5	14696.4	28760.4	46107	13689.4	18960.9	24825.5	20563.4	65489	30737	59333
P01023	A2MG_HUMAN	A2M	Alpha-2-macroglobulin	1	0.00474454	0.0457581	1.18443	257202	161263	208968	498515	146393	179002	139339	214684	207952	184626	193878	156056	144629	149197	143554	214765	162905	362199	143025	245351	155159	130349	202359	129818	204762	327814	174922	186339	173473	178039	193519	165131	224929	163032	134899	183974	355241	212144	194143	157943	145406	160999
Q96PX8	SLIK1_HUMAN	SLITRK1	SLIT and NTRK-like protein 1	1	0.00484376	0.0457581	0.488931	1441.82	1505.38	4571.48	6398.04		15706.9	1612.88	2051.29	4087.55	931.338	6180.63	1148.05	1676.73	3332.09	2627.04	3519.32		7009.38	2143.15	8739.19	2810.46	980.482	7183.66		3078	11065.1		492.193	6237.44	3338.72	2361.13	863.522	2128.07	5133.49		2733.03	8166.36	3379.42		5380.24	1146.23	7499.83
O75509	TNR21_HUMAN	TNFRSF21	Tumor necrosis factor receptor superfamily member 21	1	0.00496197	0.0458983	0.750998	2938.2	4738.11	6047.58	11758.2	1326.92	6519.92	1963.18	5841.8	8226.66	4826.4	10913.8	6802.34	7537.09	2443.76	4464.02	6809	2856.65	3034.07	2531.89	6659.8	9611.92	3224.51	6192.96	401.166	3128.02	6662.96	5523.93	3801.29	9294.1	1914.78	12946.6	4162.23	9240.48	6254.4	7200.77	5012.16	11898.4	4623.62		8054.45	10289.7	4412.48
P01877	IGHA2_HUMAN	IGHA2	Immunoglobulin heavy constant alpha 2	1	0.00583246	0.0528492	1.65223	144184	301074	192548	940409	351416	473296	438215	266967	345344	273094	211959	249663	87300.1	123512	217008	283214	292306	669918	226631	213294	267877	561582	118296	253178	100765	395303	335152	166040	341180	227740	128869	121730	357957	460713	191710	438917	393830	304578	521612	123147	327724	133555
P01619	KV320_HUMAN	IGKV3-20	Immunoglobulin kappa variable 3-20	1	0.00608772	0.0540589	1.68102	1223.22	11310.1	7349.34	23225.1	5294.72	12022.4	9100.6	9216.42	4134.79	4485.84	3871.6	5338.37	1559.21	9035.06	2453.7	1100.73	4994.19	6343.8	10368.1	5680.19	7283.19	9242.04	9630.57	7169.36	6794.34	7127.2	15507	5340.41	9602.83	4377.19	3713.49	5987.54	3758.38	28684.4	2637.87	10965.6	8783.97	4826.65	1137.01	2124.28	3515.28	6764.43
Q9UBP4	DKK3_HUMAN	DKK3	Dickkopf-related protein 3	1	0.00632621	0.0550752	0.820107	617907	317284	585862	641806	334402	643820	321225	370443	477144	338785	550904	387279	388987	345321	450580	517319	361016	423016	467288	743436	622319	398624	744756	344591	576812	614708	557533	344072	557543	421630	1862490	495512	472413	534583	566688	464317	495044	315775	390275	564915	532904	637367
Q92932	PTPR2_HUMAN	PTPRN2	Receptor-type tyrosine-protein phosphatase N2	1	0.00713634	0.0609334	0.728021	7027.3	2544.3	3221.69	7189.84	2394.45	8227.12	2666.96	3167	5239.33	2250.79	4320.11	4022.83	4918.13	3926.83	4894.45	2683.81	778.631	4727.87	5231.89	14739.6	8200.76	3931.04	14428.3	2825.39	4701.55	7058	3149.04	3136.3	9568.11	5470.36	7302.03	4572.57	6457.71	5830.44	5051.42	1506.71	11751.2	6051.41	4183.14	9573.7	4695.6	8543.11
Q13228	SBP1_HUMAN	SELENBP1	Methanethiol oxidase	1	0.00742606	0.0622108	0.608106	6830.35	2394.37	3581.92	5886.87	2550.22	4416.24	797.009	1808.82	3057.86	2685.93	1615.2	3989.41	3914.43	1989.89	2291.98	4123.2	1092.37	2092.96	1749.97	5093.85	938.378	1636.1	8150.44	1970.25	1775.26	6026.39	4749.25	577.761	4536.66	1515.58	8867.4	2806.76	3049.03	2772.42	2115.38	1996.78	2937.81	3156.27	2348.63	5866.31	4295.39	6769.21
O94985	CSTN1_HUMAN	CLSTN1	Calsyntenin-1	1	0.00772613	0.063526	0.793277	182915	65288.9	106076	167681	95043.5	107285	61740.7	77513.8	116149	95972.9	120638	99711	106319	78995.1	135248	84091	70518.7	88001.7	105885	173858	107431	92683.7	146859	66114.5	174184	133230	98808.4	80145.3	133289	145445	354300	105746	111033	146715	119210	86937.8	193900	95942.8	116884	136806	129399	166928
Q969P0	IGSF8_HUMAN	IGSF8	Immunoglobulin superfamily member 8	1	0.00803684	0.0648792	0.81387	20207.5	12042.9	13047.8	16694.8	17724	21366.1	11609.4	8960.3	11666.7	8513.32	10347.2	18287.8	16617.2	8444.18	17235.3	15973.2	13886.8	9585.84	18491.3	20183	16532	12427.1	23651.2	13972.5	25762.2	15361.3	19536.8	9998.56	20133.9	15867.6	32092	21255.8	14990.5	13440.1	21069.2	11091.5	21295.2	16169.4	18620.9	17747.4	17100.4	22958.3
Q96GW7	PGCB_HUMAN	BCAN	Brevican core protein	1	0.00835852	0.0662711	0.741716	125656	47602.7	58839.4	74173.1	50442.2	84927.7	21351.2	26365.9	56541.4	53094.3	60829.5	67928.3	62409.5	38021.9	56361.8	51175.1	49388.8	49726.2	67324.9	104579	63507.3	46331.8	114776	33924.1	81273.4	86414.5	67757.1	37781.7	89397.9	52801.8	246979	51641.5	40699	72216.4	57197.9	35974.3	66294.7	40081.7	40555.1	73592	76095.1	87559.6
P04406	G3P_HUMAN	GAPDH	Glyceraldehyde-3-phosphate dehydrogenase	1	0.00869149	0.0665348	0.643407	6092.31	4323.42	12745.6	5687.21	1809.61	11059.2	1446.93	4216.07	5589.06	7076.83	4844.29	12229.3	10383.4	6363	5381.79	3252.79	9381.34	9603.1	9200.36	16418.3	1919.74	3957.34	7091.53	10967.2	4264.02	22192.8	4065.63	4017.07	8501.59	8179.46	30119.1	1687.4	12490.9	7913.76	7944.43	2631.05	4223.15	2288.34	2102.77	7414.46	5700.45	31951
P04433	KV311_HUMAN	IGKV3-11	Immunoglobulin kappa variable 3-11	1	0.00869149	0.0665348	1.39945	8653.28	25740.1	13823.4	37790.6	14931.4	26487	14349.2	21247	9317.87	12835.5	11313.9	5949.07	7037.47	16009.8	12194.1	8010.21	9507.25	15417.5	21092.2	8713.7	13215.7	14987	15012.5	10578.7	7792.47	11625.5	21886.9	6894.59	17209.5	848.808	9888.54	9303.01	18776.4	60029.1	9085.32	24365.5	18721.8	4564.57	10620.3	3867.53	17311.7	6064.37
Q96PD5	PGRP2_HUMAN	PGLYRP2	N-acetylmuramoyl-L-alanine amidase	1	0.00903607	0.0680003	1.23233	19439	21165.2	17740.8	15830.6	14497.7	16659.6	13317.6	21596.8	17172.8	15151	14496.2	12532	17382.4	20198.6	16740.2	8492.89	17863	22826.8	18385.1	9655.06	13888.4	12272.1	12724.9	14669.3	11063.6	15990.5	18506.7	19281.3	8805.33	8235.72	21122.8	12899.2	30432.5	14217.2	12146.5	28200.5	12736.4	7416.63	14499.6	7994.69	15038.2	15119.3
Q9P0K1	ADA22_HUMAN	ADAM22	Disintegrin and metalloproteinase domain-containing protein 22	1	0.00935342	0.0692153	1.16123	68096.2	30618.6	45844.9	125894	26977.7	36484.6	30584.2	52709.9	53094.3	41236.3	41554.5	39565.1	41223.2	33519.9	38665.1	11852	42818.7	74078.2	34116.2	63499.1	38354.7	28029.5	63125		59681.9	62179.4	53267.4	40927.3	48360.2	31358.8	18237.3	34251.7	70612.4	46796.3	49803.4	40308.5	103700	45918.7	25811.5	30863.6	33847.7	46851.3
Q99574	NEUS_HUMAN	SERPINI1	Neuroserpin	1	0.00976145	0.0699046	0.716014	38668.2	166464	159286	319506	88797.7	179114	134672	291936	98880.2	117122	69751.7	91493.9	75819.5	60399.4	97569.9	68842	85742	134400	70241.6	69145.7	106750	83777.6	60853.5	73780.5	55930.4	109959	161730	66240.5	77911.6	39010.9	34514.2	78681.9	95077	102744	72180.8	136475	157949	46618.9	169334	33534.7	97502.1	59929.5
B9A064	IGLL5_HUMAN	IGLL5	Immunoglobulin lambda-like polypeptide 5	1	0.00976145	0.0699046	1.42112	20392.4	4598.48	6239.14	20315.3	6574.58	6389.51	2830.5	6038.78	10765.2	10805.2	12256.1	13130.2	10882.3	4751.25	10556.4	9771.72	5910.11	6790.62	13878.4	29070.5	11867.8	5989.9	17464	10867.8	18557.3	14914	8985.54	4161.96	12378.1	9817.8	48075.3	7270.81	8122.53	12407.2	9569.51	6207.05	10053.5	9519.56	2063.5	12015.5	17653.1	21777.1
P54289	CA2D1_HUMAN	CACNA2D1	Voltage-dependent calcium channel subunit alpha-2/delta-1	1	0.0105374	0.0725331	0.734885	24710.9	18796.2	17185.8	23767.6	18906.7	25823.6	15300.7	13676.2	15590	12554.9	20307	16915.1	16293.1	9754.27	20101.3	15088.9	16711.9	10558.1	17442.8	23486.3	17616.1	14185.2	27801.4	18972.3	28488.7	17995.7	21198.5	17223.8	20376.1	15213.5	47006.8	13442.5	15871.5	18619.1	21999.1	21783	16523.8	17970	17661.4	23985.5	23071	24441
P43251	BTD_HUMAN	BTD	Biotinidase	1	0.0105374	0.0725331	0.828608	15093.1	6383.69	15524.5	20075.7	8475.49	20297.3	8863.87	9179.93	16675	8640.39	16411.9	12901.9	11514	9642.67	11239.5	12271.4	6366.23	14563.3	13305.3	24605.8	15545.8	6810.96	22947	5667.67	17967.6	26786.4	11351.6	6381.08	19135.7	11660.8	36639.3	11612.2	15655.4	15363.5	11534.7	9640.15	19781.9	12038.3	12046.9	12841.2	15064	22448
A0A075B6P5	KV228_HUMAN	IGKV2-28	Immunoglobulin kappa variable 2-28	1	0.0107416	0.0725331	1.92451	1045.64	1205.28	615.26	724.29	401.685	2012.66	736.073	1481.35	342.021	1220.87	680.053	939.013		786.156	308.358	1075.81	789.425	2460.09	109.022	261.623	611.552	1081.28	977.434	1397.9	2176.92	435.723	1286.88		435.066	540.273		614.533	149.802	2739.53	867.086	545.858	390.193	575.512	1247.72	375.782	564.249	552.173
P0CG48	UBC_HUMAN	UBC	Polyubiquitin-C	1	0.0109379	0.0725331	0.695435	2649.53	839.951	1413.72	2327.12	1848.64	3029.29	2815.24	967.04	2233.85	547.101	2182.64	838.262	1055.46	1219.3	1065.59	769.371	2566.73	2584.32	443.994	3714.24	1533.59	727.214	2631.07	1996.35	3086.74	2783.13	439.873		1328.8	1139.25	8113.39	1405.15	693.578	762.662	1958.88	1737.63	131.499	1306.92	2958.41	3644.88		4238.95
P41222	PTGDS_HUMAN	PTGDS	Prostaglandin-H2 D-isomerase	1	0.0109453	0.0725331	0.86108	6661990	4861860	5239660	6512290	6445300	7014070	4900100	4137170	4634620	5403380	5324580	5209270	5950940	4618830	5900520	7242270	5896290	4541330	5250680	7143910	6836650	5128230	8033870	5684480	6867130	6273320	7558710	5069260	6833060	5984760	13447300	7926500	4520240	6036490	6494290	5102510	6658490	5316810	6955590	6897000	4969400	5987380
P01033	TIMP1_HUMAN	TIMP1	Metalloproteinase inhibitor 1	1	0.0118027	0.0759478	1.15651	27781.4	31220.8	30985.4	54534.8	18321.1	30839.6	20357.3	29587.9	30564.3	34782.7	22986.9	18539.2	26174.6	32212.8	26659.6	30248.3	32407.5	19723.1	32679.6	23690.8	29195.5	20871.4	25676.8	30242.7	32892.6	34910.5	36884.4	45150.9	27960.5	22932.3	34272.8	27287.2	34730.4	28981.2	33615.9	34143.8	44778.3	24253.2	38511.9	28988	23953.9	22435.8
P02760	AMBP_HUMAN	AMBP	Protein AMBP	1	0.0118027	0.0759478	1.1822	36524.8	76247.1	53237.7	54730.2	29268.6	30124.5	37927.6	49582.7	53325.7	52103.2	61409.3	44039.5	46809.6	65891	38479.9	37821.5	33609.3	53217.8	44415.7	34327.3	54565.2	40275.3	38759.1	36264.6	44431.5	46134.6	56221.6	60800.3	41678.6	29741.4	7792.09	40185.2	96971.4	66791	31551.8	86094.6	71854.7	43988.6	41731.3	28401.9	52244	36607.8
Q9NTU7	CBLN4_HUMAN	CBLN4	Cerebellin-4	1	0.0122315	0.0775828	0.609095	412.619	153.686	613.392	1880.55	1294.61	1853.49	1152.44		2032.3	1020.8	1987.85	1574.48	1220.88	62.3658	1678.93	275.421		2003.87	1159.69	3822.42	1829.68	844.617	2833.05	1292.77	965.652	4234.12			1141.78		5947.79	1588.58	1823.71	1990.22	609.852	1556.12	715.138	1324.15	892.67	2402.44	1889.18	2799.33
P12109	CO6A1_HUMAN	COL6A1	Collagen alpha-1(VI) chain	1	0.0127182	0.0795334	0.741715	21960.5	11990.6	10556.9	12493	12072.5	8897.37	6392.88	5554.34	9471.04	9030.89	13469.4	18011.1	17251.7	6798.78	16830.2	10768.3	14234.1	5513.41	11675.6	24360.1	12686.8	9352.98	17044	9987.72	24638.9	18482.2	14658.8	8952.2	11096.5	14578.2	39366.5	8938.92	8488.59	15403.7	13334.1	10679.2	8933.41	7863.22	4860.81	18411.3	11370.4	23369.6
O75326	SEM7A_HUMAN	SEMA7A	Semaphorin-7A	1	0.0131987	0.080277	0.656178	42112	8489.38	14455.8	30072.5	13923.6	25023	5640.12	4044.64	10964.1	13743.4	18380.8	21264.9	16675.5	5474.91	22014.3	19442.6	12089.3	11593.7	18656.7	38265.6	9879.72	14714.5	30792	5231.25	28755.2	34649.3	21539.6	11746	21563.5	13530.4	111056	11464.9	11997.8	19450.7	21666.6	8567.11	10066.5	9280.99	7079.34	22834.1	22995.9	31407
Q15904	VAS1_HUMAN	ATP6AP1	V-type proton ATPase subunit S1	1	0.0131987	0.080277	0.740831	24361.9	13006.7	22396.5	30683.7	14517.7	14695.7	11940.7	9889.48	10554	9128.84	15912.7	19702.8	28963.6	6976.59	15081.3	18325.5	12084	10359.6	21301.5	34630	15549.3	8992.71	29781.8	11931.7	27399.6	21421	12171.3	9858.03	25753.1	11493.5	37671.5	15876.1	21366.9	19243.3	16788.4	12116.7	18336.1	13152.7	13864.3	21879.3	19273.9	32316.5
P04180	LCAT_HUMAN	LCAT	Phosphatidylcholine-sterol acyltransferase	1	0.0136949	0.0810741	0.719523	28632.8	8404.17	13050.4	12360	11543.9	11781.9	7811.58	12197.5	11571.1	7919.94	19326.1	27623.1	24202.9	8833.14	15092.3	7142.65	14150.6	8164.07	9285.86	22739.2	11234	12552.3	25932	4550.28	28724.4	19190.7	11435.6	9514.88	22896.3	17932.9	42671.7	6421.76	9814.52	26479.3	17110.4	12791.3	10963.6	6446.29	8405.24	18073.2	14947.2	21814.7
P05452	TETN_HUMAN	CLEC3B	Tetranectin	1	0.0136949	0.0810741	0.904488	75077.5	43418.3	72707.2	70316.3	65888.4	83100	42602.9	57102.3	64605	56301.4	71560.6	57054.1	65440.2	48917	51481	58178.9	59963.1	64167.7	60431.4	70424	53459.7	57612	113294	66781.8	81393.3	62563.9	69046.6	34274.3	64448.5	50591.6	160072	82790.8	35148.2	66661.9	59502.1	42190	67082.4	40716.5	63761.1	67087.4	53496.9	66358
Q13449	LSAMP_HUMAN	LSAMP	Limbic system-associated membrane protein	1	0.0147363	0.0860912	0.763018	71312.6	29186.2	42237.7	75156.5	39925	56396.4	34089.4	38922.6	41685	41885.5	63958.4	50628	59536.5	28448.7	48357.8	53187.1	42080.4	49600.9	49794.5	87224.1	57264.9	35818.1	88701.3	29327.1	74800.9	80345.7	53243.6	33906.9	64492.4	39664.3	233291	45700.7	42002	47321.7	51107.1	41843	81249	35000.4	51561.7	71634.2	53956.1	74084.1
Q14982	OPCM_HUMAN	OPCML	Opioid-binding protein/cell adhesion molecule	1	0.0152823	0.0881214	0.805366	28061.4	12582	34933.9	40615.9	13507.6	47660.2	19754	16759.5	30993.9	16304.4	39454	21807.5	28775.6	19479.4	36495	32593.5	12091.9	20740.3	19337.2	50487.5	26805.8	26812.3	64350.2	19528.1	35565.1	61551.7	24890.4	10456.4	32670.5	30458.6	98486.5	13862.3	27990.7	23908.9	41766.3	22105.8	42137.3	22422.3	26163.3	46401.8	33347.9	41984.9
P30530	UFO_HUMAN	AXL	Tyrosine-protein kinase receptor UFO	1	0.0158458	0.090199	0.756444	5200.08	4506.34	7763.49	12163.2	3888.76	5682.94	2331.2	4599.73	5223.84	4547.77	5290.75	5839.9	3730.03	6222.93	3408.17	4925.09	4349.61	4769.79	4924.65	6093.53	5416.65	2491.21	10439.2	4234.6	3762.65	5006.75	5004.3	4370.52	9121.69	3563.81	12871.5	3779.77	3338.23	7117.53	2916.87	1250.7	5859.28	4594.47	3807.86	4399.15	7830.91	7877.62
Q99435	NELL2_HUMAN	NELL2	Protein kinase C-binding protein NELL2	1	0.0164271	0.0923246	0.721674	50872.5	36508	70254.2	95216.7	37240.9	76048.5	35700.1	36063	55594.1	41253.9	69562.7	40791.7	46954.5	44558.4	44437.3	39530.1	34763.4	55351.2	50374.8	102620	74263.3	49104.3	91885.1	38815	74790.1	89500.5	46254.6	34440.6	74612.2	49262.2	151380	41962.2	64135.8	51761.8	55200.4	39112.1	95452.7	66340.2	48819.1	69936.1	51265.7	91310.6
P36980	FHR2_HUMAN	CFHR2	Complement factor H-related protein 2	1	0.0167847	0.0931549	1.62162	1550.62	3369.07	4671.27	1907.24	3981.39	530.988	3942.44	3792.61	4720.34	3766.02	5612.97	2180.32	624.684	3560.9	4452.65	623.828	3610.24	580.472	1373.52	1352.48	91.4005	2173.02	3136.73	2437.72	2994.13	2295.89	964.654	678.794	1647.71	1568.43	2045.34	369.499	2529.25	2281.89		5178.34	1639.04	496.78	701.015	1934.81	2262.8	1804.59
A0A0C4DH55	KVD07_HUMAN	IGKV3D-7	Immunoglobulin kappa variable 3D-7	1	0.0170269	0.0933324	1.48925	11073.4	14156	11557.5	33011.1	13590	18175.1	10238.2	20933.3	6977.28	18682.4	6265.63	12907.2	6674.58	13688.5	8978.98	9185.68	4030.94	18498.8	12513.2	1712.54	7690.93	15318.7	11216.5	12324.7	4857.08	12390.6	17715.5	8243.68	10928.1	9668.2	1372.08	9925.98	14222.1	46029.1	9559.11	18262.1	15673.5	5461.23	16428.2	1142.87	4469.85	20074.7
P02753	RET4_HUMAN	RBP4	Retinol-binding protein 4	1	0.0176454	0.0955434	1.26801	18225.9	14293.8	10385.7	9709.34	15763.5	10829.5	20800.6	14166	13812.8	13497.8	20257.3	7371.38	11779.7	15460.3	11031.5	12117.2	14121.3	7844.19	8357.99	12311.4	12732.7	24311.4	7892.38	9403.38	12323.1	10620.3	14579.9	13551.7	12335.9	16167.1	15741.1	15808.6	13930.5	7045.34	10577	21561.1	5473.34	18658.5	13583.5	14143.9	11056.3	11617
P04216	THY1_HUMAN	THY1	Thy-1 membrane glycoprotein	1	0.0189409	0.101322	0.683896	5938.99	5357.25	4424.73	13630	3689.7	11750.2	6041.83	3899.8	9705.5	4290.69	8307.09	3804.09	1800.21	2529.6	4420.11	8226.37	7768.16	7058.96	4556.95	20372	7759.29	19462.5	11231.1	4324.14	7893.21	14351.8	5525.62	4692.43	8103.65	12906	4717.67	6049.4	8274.28	4000.89	5010.89	4809.66	9308.17	6925.88	2159.43	11112.2	11644	12192.2
Q06481	APLP2_HUMAN	APLP2	Amyloid beta precursor like protein 2	1	0.0203175	0.107393	0.798845	94796.2	28670.4	70183.7	97481	56412.8	74437.7	33925.2	28344.6	60201.5	32786.1	71059.6	77451.5	68730.3	41123.3	74978	58697.8	39722.4	47291.8	70853.3	138810	54199.2	39670.4	91080.5	29557.5	95461.9	88239.3	60711.7	39529.7	83945	72357.2	337774	54492.7	60580.9	83716.5	89797	47830.1	66716.8	50965.9	33561.6	87210	98176.1	117313
P02649	APOE_HUMAN	APOE	Apolipoprotein E	1	0.0217792	0.112442	0.767633	10447.3	3432.24	7906.14	13306.3	4189.89	6136.6	2118.45	6061.41	8825.46	4226.67	6549.48	14147.5	5361.31	2090.5	7873.51	13074.1	6770.63	5817.9	8378.35	9254.02	8170.65	11816.6	11267.8	10026.4	11205.9	11361.4	10706.5	2297.13	7001.64	5028.92	18919.6	10684.9	2482.45	5977.03	4433.3	8558.28	13137	3041.89	5093.48	3530.23	3507.83	7624.92
P63104	1433Z_HUMAN	YWHAZ	14-3-3 protein zeta/delta	1	0.0217792	0.112442	1.45968	2598350	961025	1368830	1875810	977326	1600550	1090150	1463960	1439750	1256390	1736000	1376280	1650030	997799	1710300	1280750	1130660	951851	1348050	2202900	1618520	1165490	2259680	991531	1777740	1436570	1356330	1220340	1847680	1384130	4254450	1161300	1077090	1900480	2133980	1226110	2242710	1100420	2025220	1728650	1119920	2177480
P10645	CMGA_HUMAN	CHGA	Chromogranin-A	1	0.0225433	0.113741	0.630751	110683	63894.6	114321	186478	65025.9	167287	51739.9	47192.3	109020	82297.3	110548	61397.4	69651.2	77687.3	94402.5	95145.3	59575.8	122908	70040.5	238947	106616	56615.9	241732	80221.7	86398.6	247568	74321.4	29725.5	107882	74235.9	955270	120727	129063	81378.7	84044.7	68317.6	191048	80814.2	81627.3	194351	59249.9	176573
P54764	EPHA4_HUMAN	EPHA4	Ephrin type-A receptor 4	1	0.0225433	0.113741	0.765797	20694	14088.2	28279.3	33909.8	12403.6	35447.1	5932.69	6818.03	17164	6539.78	10041.4	12751.9	15416	9600.68	14378.5	15243.4	11054.8	12107	5813.06	42234.9	15354.1	19845.5	32259.2	10103.5	12711.1	23804.1	11476.8	5830.5	19594.5	17560.7	45788.9	9022.96	6281.92	12504.5	14356.2	13231.3	29861.4	23909.8	14894.1	23413.9	10182.1	27483
P11021	BIP_HUMAN	HSPA5	Endoplasmic reticulum chaperone BiP	1	0.0233302	0.115096	0.733536	148693	84479.4	94614.5	130803	59566.8	99859.6	62776.3	95785.7	109813	70063.2	83973.3	94015.2	87759.5	107428	86167.9	82871.5	76336	80234.9	106813	129137	119173	76792.5	138697	82502.3	112285	63094.9	114902	102696	120433	73571.9	224863	116644	99802.2	100150	108908	89497.7	133790	78116.3	107022	107052	72674.9	106050
P09871	C1S_HUMAN	C1S	Complement C1s subcomponent	1	0.0233302	0.115096	0.919378	6416.45	3755.2	5004.65	11334.6	3010.25	4126.93	1408.07	5584.83	4288.07	3549.37	6322.15	3891.69	4111.21	2247.45	3170.61	3460.01	4072.13	3735.56	4049.36	12154.2	5666.39	2905.72	11275.7	3424.04	6469.94	5159.26	4951.64	2208.24	5398.71	3848.46	16610.8	6223.96	5548.81	5187.99	6603.72	6074.3	6877.8	3013.53	4208.77	5066.92	3866.05	10073.4
Q9HCU4	CELR2_HUMAN	CELSR2	Cadherin EGF LAG seven-pass G-type receptor 2	1	0.0240348	0.115251	0.697451	5089.69	1189.55	3077.41	7118.95	1943.43	4521.34	234.197	2069.16	562.104	1235.41	553.849	1536.35	372.921		2086.66		839.652		1283.46	8506.34	1398	2192.53	8343.02		2159.7	6686.25	1575.2	610.789	1940.77	2999.47	5763.34	3166.24	3912.83	588.913		1201.3	7082.14			2357.39	7169.33	6562.59
P51693	APLP1_HUMAN	APLP1	Amyloid beta precursor like protein 1	1	0.0241405	0.115251	0.829637	516873	303715	388944	599802	273175	663137	236437	216635	379821	273399	501407	470856	326705	256132	344498	294232	247426	311297	362374	645886	415336	227148	642859	260216	504340	493625	323041	173713	473917	392285	1338220	345980	386753	355097	368847	266423	593631	326625	338112	427774	340565	675894
Q14118	DAG1_HUMAN	DAG1	Dystroglycan 1	1	0.0241405	0.115251	0.897641	85576.4	40508.8	54706.3	82134.3	40381.1	57830.3	39262.4	50798	44204.6	38262.7	49680.5	53304.6	52926.4	43144.2	49725.1	43107.5	14620.3	33571.8	51880.3	89843.9	65727.8	44828	102036	54412.1	83006	54708.8	68862.2	21756.3	68469.9	60674.9	94097.8	70755.3	53082.8	63212.5	62412.7	29881.9	91485.9	44627.3	59719.8	58010.4	55618	81505.8
Q9UPU3	SORC3_HUMAN	SORCS3	VPS10 domain-containing receptor SorCS3	1	0.0258333	0.119479	0.751239	353867	293748	309734	296738	228722	277485	232598	304335	229705	236878	264799	315892	255868	295371	271889	242687	280124	197833	232014	297675	298340	226351	338135	307884	303977	223336	336082	219143	327079	260804	796596	362845	243788	263585	309594	254038	274767	199016	291339	311884	230674	345049
P06396	GELS_HUMAN	GSN	Gelsolin	1	0.0258333	0.119479	0.907174	32943.5	115963	71303.8	351331	142419	187233	115673	92543.3	105834	91981.4	61700.1	71292.3	23149	31889.8	79899.4	73998	79590.4	196868	72566.8	60364.9	98042.9	194480	31907.5	94664	36452.3	123927	110605	59518.6	122709	77703.4	42661.3	26025.8	121967	140159	59244.5	154352	160914	105980	157501	31639.8	86395.8	43373.1
P01876	IGHA1_HUMAN	IGHA1	Immunoglobulin heavy constant alpha 1	1	0.0258333	0.119479	1.6752	20822.1	7906.78	14447.1	24378.6	8674.88	6809.07	3674.12	4939.51	18655.4	9632.44	12602	14323.9	4667.79	9891.65	17986.3	8491.14	6442.44	1358.02	10612	29552.8	17856.2	8279.3	26220.8	12158.8	11798.1	26087.5	12433.1	8784.4	18330	15269.2	49517.7	9029.28	17448.7	13208.4	7480.64	8658.72	16165.7	6633.38	7573.02	20481.8	15517.8	24679.1
Q9NQ79	CRAC1_HUMAN	CRTAC1	Cartilage acidic protein 1	1	0.0285616	0.129402	0.793809	46115.9	18050.1	40647.6	63434.3	22431.7	56244.9	23022.5	26497.1	31799.2	16903.7	40928.1	35824.2	38453.7	31787.8	35507.5	31392.9	20083.3	34611.5	29991	63045.5	50807.3	28188.8	55419.1	21242.7	47296.6	51132.4	33184.7	23616.1	44462.3	35274.3	103108	33087	33753.2	31696.5	29803.8	29409.6	62538.3	25400.5	26487.9	34098.6	36469.2	53266
O00533	NCHL1_HUMAN	CHL1	Neural cell adhesion molecule L1-like protein	1	0.0285616	0.129402	0.838028	112756	66623	153751	166519	76914.3	153410	53149.8	67824.8	101420	84349.9	104262	77371.9	89673	74328.8	124812	92276.4	59478.1	110983	126781	186546	149550	70694.4	221613	100724	132508	152321	120499	59760	120553	113177	342130	115182	107822	89804.4	118376	75983.5	205092	101177	114092	119766	92260.3	169536
P06312	KV401_HUMAN	IGKV4-1	Immunoglobulin kappa variable 4-1	1	0.0300679	0.134137	1.56184	1182.96	3550.93	1969.38	5013.6	3050.61	5981.3	2808.21	19012.3	549.363	3295.88	1207.74	1103.52	275.045	2686.6	874.783	2614.63	1460.67	4680.02	2660.74	1351.73	722.856	1632.3	463.852	2082.54	1174.47	1441.36	7025.57	1151.92	4214.69	867.175		5599.86	2557.62	17355	2724.07	4857.82	2010.05	1145.02			2129.85	1517.29
P06727	APOA4_HUMAN	APOA4	Apolipoprotein A-IV	1	0.0305133	0.134137	0.85894	306747	405356	265096	452072	261188	241213	214767	415502	380386	306404	275285	404343	295331	536363	338143	186813	246124	391592	177730	260997	287325	206275	249225	265553	290659	223190	328412	292453	208116	245203	456429	528572	232385	473051	288786	543590	285616	198217	278524	257822	330503	368803
P16070	CD44_HUMAN	CD44	CD44 antigen	1	0.0305133	0.134137	1.12061	44015.8	32118.2	49279.4	59022.9	38038.1	31917.2	23720.9	42285.9	37701.2	21171.4	45175.8	29937.4	35865.7	31058.7	41626.5	55505.5	37606.9	38849.6	30403.4	52800.2	45927.3	22734.3	50900	48609.7	49530.5	33142.9	39290.1	29532.3	54352.4	28921	52350.3	39986.9	29462.1	44418.6	34453.7	32010.8	55515.2	31338.3	46186.7	42616.6	38509.8	39741.7
P35858	ALS_HUMAN	IGFALS	Insulin-like growth factor-binding protein complex acid labile subunit	1	0.0315306	0.135063	1.15931	7608.71	26862.4	9260.54	22242.3	8861.51	33874.5	4900.35	3236.04	23281.5	10802.8	8824.6	8194.19	8078.27	5407.21	16342.3	14751.3	3419.82	8183.29	7738.91	6756.88	7701.23	6201.81	8522.29	10795.4	1949.54	12673.5	17703	56553	25760.5	5376.6	9428.84	7595.06	7388.17	24637	25329.1	13410.9	35224.9	18839	21626.5	10100.6	7409.18	3048.67
Q9Y6R7	FCGBP_HUMAN	FCGBP	IgGFc-binding protein	1	0.0315306	0.135063	1.20351	3621.6	3446.3	4540.23	5144.23	3270.59	4174.58	3674.48	3630	3214.5	4422.34	3653.36	3447.92	3865.57	4117.72	3584.55	5063.12	2831.56	4159.78	1787.42	2148.6	2348.3	1490.38	3941.55	5128.81	3114.58	5874.35	3231.37	4372.5	3616.69	2968.12	2126.09	3611.11	9430.75	5215.18	2361.16	7586.01	3986.92	5959.62	2209.27	3809.14	3510.68	3046.03
Q16849	PTPRN_HUMAN	PTPRN	Receptor-type tyrosine-protein phosphatase-like N	1	0.0325766	0.135063	0.662853	345558	317845	313154	419965	236395	308696	257646	308815	308293	290744	324573	255307	298167	391864	291653	259157	259609	281294	258824	315800	352407	201619	345034	306929	297577	319264	424490	368483	312792	290868	340226	385339	460474	347507	363467	376828	513480	255912	392944	317911	334469	372912
Q92520	FAM3C_HUMAN	FAM3C	Protein FAM3C	1	0.0325766	0.135063	0.856339	69490.4	26554	49037.3	100760	34427	78032.6	38447.4	35662.3	50107	37813.9	60047.1	53085.5	49410.3	27928.6	47457.4	46315.8	33997.3	40568.4	40570.3	94164.4	53656.4	31126.7	92308.2	28271.2	61218.9	62089.7	33106.5	16790.2	50057.5	44526.2	145141	35082.9	47044.7	48451.9	46678.3	30847.1	72714.7	33829	37489.6	69996.8	32083.8	75986.4
P05155	IC1_HUMAN	SERPING1	Plasma protease C1 inhibitor	1	0.0325766	0.135063	0.903916	8955.43	2770.17	4414.62	13622.8	5986.55	8404.04	3349.47	3777.33	5337.41	4471.49	7213.76	5714.2	5236.46	4654.04	6758.38	4218.41	2585.65	3198.74	5930.64	15953.1	8634.3	1507.03	13614.8	1418.71	5352.23	12798.3	2033.6	1001.17	7779.19	8290.42	27954.3	6755.41	4989.62	2966.99	7130.99	5043.62	11096.4	5732.91	148.828	7874.16	5117.67	14804.4
Q6MZW2	FSTL4_HUMAN	FSTL4	Follistatin-related protein 4	1	0.032615	0.135063	0.638684	7437.69		1690.34	5557.41	1149.5	1240.76		466.301	3791.93	970.409	1621.65	1370.99	1814.45		537.304	2439.65	1360.71		1414.38	5066.06		1701.28	1444.06		3776.99	805.391	2074.17	278.626	3075.16	3153.83	9404.9		654.699	2136.97	1217.5	1151.56		3020.32		3749.92	1908.12	5311.28
P27797	CALR_HUMAN	CALR	Calreticulin	1	0.0328531	0.135063	0.816685	7587.42	3211.78	7195.78	7910.09	4640.84	9540.47	4173.41	3873.94	4964.56	6310.87	9177.43	4169.73	5252.48	3422.93	4804.55	14168.2	1496.63	8258.1	5374.42	9645.63	3812.47	4510.19	6446.96	5041.19	6146.12	10358	4120.2	1917.08	8502.37	3920.49	10611.6	4804.91	1799.32	4503.52	5512.29	4179.46	4990.23	2173.07	5919.59	8497.62	5113.69	5609.65
O60241	AGRB2_HUMAN	ADGRB2	Adhesion G protein-coupled receptor B2	1	0.0350959	0.14282	0.765314	2295.5	1807.68	1272.57	5138.33	1398.43	4349	945.766	1828.49	3304.87	1523.01	2335.6	1645.35	1601.56	2511.89	1884.57			2867.09		5546.19	2083.82	1215.92	6236.85	1909.8	1870.06	2280.57	2127.2	1082.08	1932.44	3120.87	3222.61	1420.43	1742.99	2139.99	2020.21	1097.8	2885.12	1644.35		3429.89	1733.5	2165.73
A0A0B4J1V0	HV315_HUMAN	IGHV3-15	Immunoglobulin heavy variable 3-15	1	0.0353834	0.14282	1.4679	7047	9657.55	11999.5	41314.8	5327.47	10426	7730.8	9840.35	4775.46	8109	5824.3	8296.03	3113.35		8100.4	5759.14	8551.14	6328.64	6782.76	6005.38	10683.6	4840.84	2790.16	8217.16	4565.83	5161.19	5258.77	2010.35	10506.6	3065.09		9701.12	3335.22	24269.1	4814.89	12521.8	2966.41	5108.54			11337.9	6585.22
Q9UJJ9	GNPTG_HUMAN	GNPTG	N-acetylglucosamine-1-phosphotransferase subunit gamma	1	0.0358915	0.143566	0.806956	7119.75	2602.26	6156.74	14638.6	8719.66	5682.03	3757.34	5919.14	4250.65	3225.18	3908.41	5652.06	7451.24	6426.65	7731.91	7383.71	8308.96	4166.16	4269.95	5140.25	7225.62	3233.41	5764.19	8604.94	4028.93	5615.86	8107.01	6849.87	7902.39	3507.48	19437.9	6828.13	5055.94	6982.75	6363.2	5362.03	9149.5	7348.51	4486.66	8389.18	4433.36	8950.55
P24593	IBP5_HUMAN	IGFBP5	Insulin-like growth factor-binding protein 5	1	0.0365393	0.144852	1.22079	10406.6	3698.15	3598.85	5309.13	2458.58	6057.99	3188.18	5980.57	6045.44	5787.4	2106.66	4805.84	5882.31	5538.22	4904.55	5391.07	5364.79		3277.51	5057.89	6577.08	675.727	8052.5	4803.31	34.7271	6283.5	6725.8	3657.17	4776.76		7853.52	4185.34	3051.61	3266.45	5689.46	6295.96	3530.29	4888.95	572.22	4017.52	3899.9	4817.84
Q8N3J6	CADM2_HUMAN	CADM2	Cell adhesion molecule 2	1	0.0374504	0.145174	0.636803	8011.63	3146.24	4586.26	5790.39	288.713	7560.15		651.645	4361.47		5272.88	1848.51	2647.27		3450.18	2281.32		598.751	3776.19	8116.12	4627.11	2329.31	7416.92			648.753		1169.62	5387.6	2794.26				205.468	2988.08	3603.84	4854.57			5806.19	2449.7	6635.57
Q9H8L6	MMRN2_HUMAN	MMRN2	Multimerin-2	1	0.0380242	0.145174	0.812295	3196.58	643.066	2621.54	4398	1457.55	2283.58		916.679	1840.72	1382.09	3144.62		4390.35	2819.51	3071.64		2505.2	2597.33	1447.53	4008	2089.82	334.357	5730.69	2670.02	2583.19	3331.4		1934.69	1549.94	3739.2	8479.17	2921.95	1114.19	2968.57	799.963	1466.48	6470.23	2731.17	1530.67	2938.93	1711.1	1190.16
P23515	OMGP_HUMAN	OMG	Oligodendrocyte-myelin glycoprotein	1	0.0382554	0.145174	0.659389	15388.6	11645.1	14128.3	27520.3	8772.72	10730.3	8501.05	12812.8	12948.4	10092	16527.9	11349.9	14860.7	6573.51	11557.7	7515.39	9680.17	6211.7	9798.8	13789	9110.02	9250.92	17265.1	4641.29	12264.6	16219.3	10854.4	17316.9	15628.8	10985.2	22400.3	11573.8	17953.5	8720.09	10557.1	12909.1	17723.4	5745.77	8594.44	13562.6	14824.6	18568.4
Q8WZA1	PMGT1_HUMAN	POMGNT1	Protein O-linked-mannose beta-1,2-N-acetylglucosaminyltransferase 1	1	0.0382554	0.145174	0.814312	12372	7676.08	3338.04	11585.1	5217.4	8862.18	752.203	1739.68	8543.01	5178.3	8887.3	7658.65	6983.04	97.5105	6816.89	2781.32	3093.63	1924.41	3812.54	15508.6	5344.72	7472.33	8353.63	167.624	8589.68	12855.3	3900.2	5490.7	6494.59	11198.3	4933.52	1132.19	4412.72	2169.81	4238.18	4536.86	5958.51	7478.24	1134.26	10744.9	10516.6	9407.08
Q92859	NEO1_HUMAN	NEO1	Neogenin	1	0.0382554	0.145174	0.866615	6713.83	927.728	4636.12	9174.09	1803.64	6144.49	2030.19	3149.01	3699.52	2825.3	5988.86	6323.82	6624.54	3205.64	3489.32	227.796	1914.73	1582.67	4552.67	6550.46	5447.74	2018.36	9368.76	2657.32	6225.74	6152.78	4637.76	1960.2	5850.65	4068.02	5372.63	3955.9	4431.79	4523.27	6485.93	2847.85	8183.34	4131.89	1593.17	8332.67	5013.34	5478.86
O95196	CSPG5_HUMAN	CSPG5	Chondroitin sulfate proteoglycan 5	1	0.0394854	0.147324	0.833654	6573.84	987.238	5318.78	7826.96	2609.43	7869.82	2667.05	3314.65	4435.26	3373.01	5282.18	1523.67	1582.08	4963.43	4935.56	3057.87	2444.34	2751.93	5447.19	7765.54	7343.25	5469.85	11375.8	1078.43	4527.98	8405.22	4459.88	2495.75	6231.91	5970.62	19605.5	1953.71	4282.61	3307.4	4329.36	3217.98	4986.31	4016.57	5562.4	4550.23	5942.64	9560.43
P07998	RNAS1_HUMAN	RNASE1	Ribonuclease pancreatic	1	0.0394854	0.147324	1.16895	35651.2	33848.2	30977.5	37640.2	29050.1	40983.2	24605.7	32037.5	39281.9	23338	30500.6	21898.8	20279.6	17743.5	24795.7	15003.2	21383.6	22546.1	14926.7	24675.1	30344.5	32212.3	28581.8	19478	27791.3	14394.3	17532.6	29695.4	31173.5	37409	3863.79	24072.1	19969.2	7337.01	19058.4	21884.3	43184.1	20284.6	23934.9	26034.8	30177.5	30624
P40925	MDHC_HUMAN	MDH1	Malate dehydrogenase, cytoplasmic	1	0.0407483	0.149523	0.829859	7987.75	3513.81	6757.68	12508.2	3064.39	6439.54	4732.1	3770.65	5919.27	3012.74	6135.9	7728.82	5784.12	4428.49	7314.23	2852.01	2817.29	6031.2	4707	13588	5216.8	3965.48	8072.71	3048.21	8826.42	9856.19	7467.89	1793.73	6609.56	3267.84	14432.7	6020.08	6410.29	5647.6	7849.99	4553.13	6753.69	5612.46	4835.16	7953.6	7773.46	9111.86
P36955	PEDF_HUMAN	SERPINF1	Pigment epithelium-derived factor	1	0.0407483	0.149523	0.854804	462851	211086	238631	366599	245930	243508	245254	180294	235735	282992	249962	213231	259610	231672	256276	313851	257641	235531	210732	332856	209823	198270	302891	420497	304133	265497	257496	189691	249637	219910	725983	329920	219102	244251	287431	201512	210026	271370	288011	316739	215387	294232
Q8IWV2	CNTN4_HUMAN	CNTN4	Contactin-4	1	0.0415483	0.151209	0.794166	845.654		734.366	1458.37	523.227	183.586		889.443	426.108	935.469	970.29	186.465	359.181	434.146	358.55			608.463	744.484	1153.28	435.829		849.74		302.258	682.016		302.84	615.176		1543.03		766.662	154.467	1268.21	193.8	1156.46	829.337		378.928	1325.06	1608.54
P01700	LV147_HUMAN	IGLV1-47	Immunoglobulin lambda variable 1-47	1	0.0432283	0.156044	1.42841	535.022	2841.63	2086.33	4230.73	803.627	736.274	684.246	2129.17	867.537	1364.2	723.007	640.906		463.442	996.888	777.887	883.022	1985.32	864.96		579.632	493.175	771.33	670.809	557.255	1379.19	1858.14		1898.58			122.94	228.817	1232.76		1555.13	458.186	533.613	514.134		1517.72	515.711
Q08174	PCDH1_HUMAN	PCDH1	Protocadherin-1	1	0.0447409	0.156417	0.772513	15886.6	17357.9	17585.6	29321.4	7762.38	12003.6	14229.2	21957.3	14564.6	9626.18	14820.7	14640.5	13326.5	10331.5	9286.69	8282.02	8198.76	17468.6	9299.45	16745	16653.8	7500.75	13171.1	9415.75	9113.06	18982.9	21451.2	17345.8	8117.47	8630.94	17284.2	14920.5	32128.6	27995.8	12941.7	35478.8	26161	14872.5	14489.2	7848.43	13145.3	20842.5
P08185	CBG_HUMAN	SERPINA6	Corticosteroid-binding globulin	1	0.0447409	0.156417	1.12528	27955.2	24922	30977.2	28715.8	22455	19634.1	27838.8	21817.6	33937.8	24821.2	29448	24678.4	31843.4	52214.8	23600.2	28119.5	18501.5	25331.8	16615.1	25079.4	21716.8	22429.5	20586.4	38150.7	23165.1	23017.8	30215.3	30096.9	12728.4	16039.7	39370.2	22726.5	55009.8	16918.4	19690.1	26541.7	19769.9	28657.7	29298.6	22366.7	33911.2	27778.4
Q12805	FBLN3_HUMAN	EFEMP1	EGF-containing fibulin-like extracellular matrix protein 1	1	0.0447409	0.156417	1.19317	128566	46026.8	67734.3	65806.3	58645.6	42145	63196.9	68405.4	68608.2	61115.9	106111	68156.6	54769.7	38966.4	72660.3	66827.8	72289.4	70084.7	53118	49737.3	65835.2	147321	44473.2	80798.9	84557.8	68418.3	48462.8	39927.7	102485	72831.3	17360	38063.8	19298.8	31754.5	34115.8	17076.5	48302.4	50324.8	22157.9	37071.5	52856.4	81226.6
P01031	CO5_HUMAN	C5	Complement C5	1	0.0447409	0.156417	1.26322	2543.06	803.4	2435.91	4633.33	2019.74	3149	1395.9	1356.95	3134.26	1882.97	2515.62	1605.16	2356.54	843.245	2342.12	1576.63	579.858	1697.82	1392.14	4621.8	1832.65	632.331	5863.95	1231.06	3066.98	2202.52	1533.46	307.163	4326.92	1263.24	5735.18	1707.34	2935.17	2305.54	1898.78	3049.63	3331.12	1806.88	2048.25	2941.83	1225.95	4410.08
Q9NQX5	NPDC1_HUMAN	NPDC1	Neural proliferation differentiation and control protein 1	1	0.046142	0.158814	0.732947	20194	24874	49357.4	29369	26517	10933.3	16158.7	15378.4	13645.5	10642.3	28814	15561.3	20546.2	24685.9	12571.7	11291.4	14859.5	28734.5	15615	26561.8	9807.07	9114.51	15919.8	22577.5	17893	30289.2	22055.8	17163.3	10465.2	8460.1	21060.6	16447	41089	24314.3	19050.1	28011	24891.5	20115.9	14402.6	9152.09	9224.62	22610.2
Q14624	ITIH4_HUMAN	ITIH4	Inter-alpha-trypsin inhibitor heavy chain H4	1	0.046142	0.158814	1.20767	2430.23	3030.59	4376.51	11414.1	2971.68	6941.02	3314.49	3066.63	9035.48	3332.98	4223.1	5101.8	4676.06	1874.49	4662.02	2552.98	2928.75	6546.67	6199.3	13374.8	5360.55	6491.57	6206.86	5550.4	7177.54	9905.28	6266.73	3822.47	5458.99	7434.29	24235.4	1347.62	4137.91	5934.13	4788.96	272.702	15108.4	8918.3	4732.95	6984.69	4418.32	7532.56
P14314	GLU2B_HUMAN	PRKCSH	Glucosidase 2 subunit beta	1	0.0475793	0.162502	0.844425	5644.33	2748.59	3100.57	6576.62	723.677	4547.3	898.588	3414.89	3516.82	1531.54	3939.31	4068.13	4038.01	1719.25	3423.88	4610.91	1947.61	3265.73	2861.58	5205.06	4975.95	1775.64	8068.9	1430.92	3881.91	4898.93	2844.36	3146.88	4363.19	1467.24	3073.05	2496.56	4057.42	2515.87	5444.54	3420.15	4895.3	919.253	1323.75	3772.66	5325.51	6387.89
P07711	CATL1_HUMAN	CTSL	Procathepsin L	1	0.0490535	0.163758	0.804759	430172	398676	409967	211387	320923	313152	426319	336101	385533	329435	325993	337218	241365	464563	183555	517746	301706	486023	255537	282729	278957	221760	232459	393926	301345	248422	211136	393594	367573	240852	612378	337826	429632	388256	295042	244154	312995	406894	252765	300538	270627	205662
Q15113	PCOC1_HUMAN	PCOLCE	Procollagen C-endopeptidase enhancer 1	1	0.0490535	0.163758	0.916852	9931.51	4881.27	4522.5	7263.15	6383.75	5406.01	4794.21	4242.34	5270.46	5198.42	3043.9	3422.79	4578.67	2084.61	7281.39	6168.7	6926.03	3480.96	4844.02	13067.9	5216.42	9123.05	9067.19	3730.2	10535.3	8263.56	10847.5	5258.45	10167.9	7619.06	10280.3	4268.79	7696.54	8503.5	10296.6	6336.07	6774.33	7055.41	4236.74	9618.18	11848.9	10434
P02765	FETUA_HUMAN	AHSG	Alpha-2-HS-glycoprotein	1	0.0490535	0.163758	1.144	40060.9	28827.6	36221.7	60341.7	38926.8	44332.8	23423.8	33913.8	39904.8	30333.5	29949.6	39170.7	39246.6	26163.3	30406.4	29013.2	31069	31435.5	35081.3	50021.3	49019.6	36532.2	48220.2	30310.7	45622.8	27804.1	53159.8	47959.4	66986.4	33235.1	51155.9	43823.1	40693.8	41466.7	57138	46013.4	46463.6	32182.4	48106	42843.7	35654.8	42182.6
Q9C0A0	CNTP4_HUMAN	CNTNAP4	Contactin-associated protein-like 4	1	0.0500443	0.165818	0.637327	10424	1958.48	4612	5800.16	3365.09	5494.08		1066.63	1150.23	4120.2	6495.59	6163.12	4537.94		4604.03	2834.1	1998.19	2450.22	2798.98	11137.4	3348.12	2813.7	5985.56	963.901	4514.7	7801.11	4162.82	3049.78	6446.44	3859.16	21690.1	2195.24	2017.05	3251.52	1832.4	58.217	787.699	1292.15		3706.29	6949.56	9046.7
P0DP58	LYNX1_HUMAN	LYNX1	Ly-6/neurotoxin-like protein 1	1	0.0505652	0.166303	0.748022	31939.6	21209.7	18632.4	41111	19302.4	37417.5	18946.4	16124.5	21297.8	7993.77	21530.4	11425.2	15070	10996.7	10923.4	8847.64	14363.7	7634.02	18061.6	37724.1	24313.4	15955.8	29758	8616.16	23567.9	29906.2	18029.3	13793.3	29682.4	25020.5	94286.4	25285.8	23572.9	18133.1	22245.5	13480.4	47712.9	20795	11643.1	27242.6	20317.5	42195.8
Q6ZRV2	FA83H_HUMAN	FAM83H	Protein FAM83H	1	0.0519848	0.169715	0.854686	1017420	243200	626232	756363	454297	662162	453046	621245	577314	513723	848299	629857	666757	457165	654864		508114	435625	638458	934232	697247	530559	1071500	471882	866781	664780	594798	540150	889332	370935	1257370	491015	451048	846174	884518	583970	1048390	492615	490156	725052	547550	1018190
P23471	PTPRZ_HUMAN	PTPRZ1	Receptor-type tyrosine-protein phosphatase zeta	1	0.0537042	0.173691	0.80181	26899.5	9381.26	17020.3	24384	12785.6	13365.8	10322	11669.2	15504.7	12800	21454.2	16869.6	10337.6	14425.8	18347.1	14102.7	9268.36	11542.6	21559.1	27276.7	22223.9	16969.3	26896.8	11675.5	26254.9	20210.6	16132	16154.5	27964.7	18285.8	56173.1	16005.6	11793.9	19869.3	20675.8	13052.2	19664.5	15064.5	15149.9	18709.6	26588.5	25827.5
P61278	SMS_HUMAN	SST	Somatostatin	1	0.0539851	0.173691	0.600364	2902.23	1622.03	3027.54	2902.5	1656.7	2103.44	776.468	992.543	4225.65	1056.21	1222.3	1345.1	960.812	1529.97	1545.71	3483.01	1454.42	2811.05	1770.71	6326.02	5118.99	1189.11	3481.94	2520.03	3330.08	4057.11	1317.98	53.5456	3457.73	1813.51	20849.9	1433.5	1089.65	1238.36		786.809	1896.56	8335.59	3480.97	2870.78	1108.18	4282.01
Q86Y38	XYLT1_HUMAN	XYLT1	Xylosyltransferase 1	1	0.0569666	0.176985	0.73927	1100.71	703.621	1712.9	1627.9	658.052	859.249	1410.59	1043.14	1656.67	2072.36	1541.2	1499.86	826.812	642.936	1869.54	469.947	1250.98	860.442	1624.11	2481	1703.47	733.245	2151.92	399.221	1073.94	2364.72	730.278	734.153	1419.61	631.5	5823.15	1047.66		1975.06	1792.91	1158.15	3744.98	1261.31	1479.82	1645.78	2156.58	5115.27
P61769	B2MG_HUMAN	B2M	Beta-2-microglobulin	1	0.0570018	0.176985	0.87502	1040720	1889170	1481770	1462830	1090850	914155	1019900	1716560	1386250	1390640	1640290	1063210	1065360	1157640	928130	1201180	843974	1430100	1192800	1050000	1230430	746786	1184430	1128600	1060490	226271	1706630	1554990	837163	670046	2643960	1256320	1536460	1059070	1243880	1203000	1768400	1021530	988028	929833	1366960	1036520
P13591	NCAM1_HUMAN	NCAM1	Neural cell adhesion molecule 1	1	0.0570018	0.176985	0.878116	330156	198280	182782	239394	154537	227061	143214	164107	166762	189249	262080	238035	174104	214843	168562	204123	194682	199029	191750	217297	224130	110360	299571	153281	292630	200707	227966	158808	256196	170524	539980	286642	138442	170761	253492	191121	224531	158698	337067	257217	202697	267599
P01009	A1AT_HUMAN	SERPINA1	Alpha-1-antitrypsin	1	0.0570018	0.176985	1.13356	115081	59244.1	76626.5	122759	53089	128186	62947.9	35915.7	68563.8	74578.1	95796.6	107638	81450.8	69999.7	79332.7	71930.7	69618.9	77561.1	71751.5	139806	81345.4	49742.3	118712	68112.1	113195	117218	71176.9	37926.8	71306	65416.3	252267	76001.3	41254	63690.7	76671.1	57968.3	86010.6	62276.1	77664.2	99898	52673.3	100542
Q6UXB8	PI16_HUMAN	PI16	Peptidase inhibitor 16	1	0.0570018	0.176985	1.27884	4200.52	7308.94	7017.52	5465.59	5239.64	3471.73	5168.91	10504.1	5265.88	1601.69	2859.78	3723.78	2993.01	1752.61	4362.46	2580.74	7983.17	9227.69	4131.56	323.028	4641.68	3001.08	4977.55	8888.37	7442.14	6004.69	4796.62	11127.5	5752.04	3400.1	751.572	4635.03	11852	2624.15	8432.03	7455.45	15434	5350.48	4485.95	2848.03	4469.82	1904.29
Q9Y646	CBPQ_HUMAN	CPQ	Carboxypeptidase Q	1	0.0604635	0.186429	0.759769	3459.81	1790.02	1740.62	2699	4053.34	2065.58	714.604	1430.39	1859.38	1789.71	1509.16	1510.48	3087.71	2136.1	2004.25	776.62	1451.97	534.731	1211.53	932.078	2794.2	1793.77	2530.46	3086.8	1187.51	3217.16	4676.29	4366.56	3021.59	1078.7	1190.47	704.494	2011.25	3950.92	2095.77	1795.32	659.397	1619.92	1653.91	2166.39	5136.58	2772.21
P01591	IGJ_HUMAN	JCHAIN	Immunoglobulin J chain	1	0.0623173	0.19082	2.20092	9976.41	553.602	5141.65	29424.2	1484.75	14975.8	538.488	34739.9	6073.77	16200.3	1115.57	3665.05		1504.05	2597.72		4499.42	6026.77	835.993	5357.21			1106.69		3124.88	6000.75	11603		4784.19	9403.41		1980.24	9746.63	10664.6		5038.84	14477.4	8642.55	1802.74		1009.36	3074.53
Q9Y4C0	NRX3A_HUMAN	NRXN3	Neurexin-3	1	0.0659763	0.198938	0.826329	62782.4	49236.2	53407.5	85030.6	47184.3	85818.5	38246.4	38727.6	31786.4	45569.1	53946.1	54073.9	51806.8	46792.6	67131.2	58215.4	59303	49344.7	44959.9	68635.6	62118.7	41416.9	86000	42534.8	76445.9	68031.9	63796.5	71085.2	74440.6	51803.7	104412	56999.6	55075.4	59980.7	63265.2	41477.3	101038	55358.8	65524.1	54129	48919.4	74756.5
P08571	CD14_HUMAN	CD14	Monocyte differentiation antigen CD14	1	0.0659763	0.198938	0.915309	25381.3	8164.7	21114.5	24130.3	8944.36	20560	4890.78	6424.95	16195.1	8782.23	20532.4	17854.6	17907.9	7015.68	16544.9	15740.8	7780.64	10305.1	12431.2	27943.6	11910.3	9784.13	22202.8	9381.81	19876.2	21737.5	12575.7	9540.41	19372.7	20882.7	31324.5	12422.4	10027.2	12668.5	15612.7	9560.22	16549	13050.2	14144.6	19938	17472.1	25402
Q9BTY2	FUCO2_HUMAN	FUCA2	Plasma alpha-L-fucosidase	1	0.0664806	0.198938	0.63177	15080.5		6058.45	3156.45	4659.48	10768.5	2327.89	2364.5		1915.06		6795.32	3872.45	840.35	3024.69	2951.52	6779.35	2819.4	4524.75	1944.37	4254.88	3199.97	1142.31	6665.68	7209.48	8302.84	9211.61	229.235	2219.57	3112.55	8226.81	6029.32	1195.11	8774.51	7252.12	3963.65	4502.22	5620.38	1075.26	11621	10519.8
Q9UHG2	PCS1N_HUMAN	PCSK1N	ProSAAS	1	0.0679021	0.198938	0.775349	168538	459401	250450	354529	309876	183971	321255	448667	246685	210410	271477	123314	99865.8	163245	185013	162808	137068	112334	147287	97365.7	167734	242209	154297	211982	66934.6	152500	200118	154605	88306.7	253923	67750.4	151802	334689	147977	202428	200012	311017	177746	272254	215031	233909	94655.8
P02763	A1AG1_HUMAN	ORM1	Alpha-1-acid glycoprotein 1	1	0.0679021	0.198938	1.1273	23619.6	29264.2	23399.8	49594.8	17742.5	13870.8	13040.2	22115.9	27348.3	20768.3	23513.9	24024.8	22375.3	29301.9	19878.4	11208	12761	36850.6	18772.2	15138.5	22725.9	11049.7	26411.8	13551.7	20316.2	41394.7	18553.3	31748.3	10759.1	8932.04	28139.1	18034.6	66597.1	36450.4	9378.05	47670	43456.5	30914.6	20547.5	19598.5	22481	31496.8
P19827	ITIH1_HUMAN	ITIH1	Inter-alpha-trypsin inhibitor heavy chain H1	1	0.0679021	0.198938	1.18752	211077	62605.3	125412	232914	84140.6	102298	82476.3	195463	191416	123925	89489.6	185456	124709	96269.1	90853.3	107466	80911.8	68804.1	104495	153745	199032	76907.1	135544	110023	130605	139219	185294	46271	111059	113190	370978	85359.9	199028	119006	128022	98690.4	214068	94240.7	173679	102425	174333	161395
O95158	NXPH4_HUMAN	NXPH4	Neurexophilin-4	1	0.0681048	0.198938	0.681053	2549.77	1555.95	3290.04	2696.12	3435.42	4122.74	2325.81	2328.19	2414.92	1240.95	3572.97	5726.39	4267.07	1077.74	5444.29	477.348	1794.25	1143.05	5046.17	2230.12	2403.85	2460.87	4979.86	433.098		2580.67	1653.32	3990.08	5414.85	2174.43	12825.5	4524.54	627.672	5490.93	3293.12	2338.66	3104.12	823.4	1837.81	3645.46	2292.97	4586.64
Q99674	CGRE1_HUMAN	CGREF1	Cell growth regulator with EF hand domain protein 1	1	0.0696632	0.201064	0.696016	3302.26	1619.05	3844.91	5413.46	941.876	2362.02	462.645	845.922	2523.84	1451.59	2151.71	1407.66	3207.17	1987.89	1549.89	1434.39	2937.85	1781.66	2773.13	10004.1	2169.74	2185.92	2706.61	996.856	2081.52	3502.65	1495.68	691.423	940.229	1102.37	7702.3	1209.49	173.315	2111.21	3883.91	1810.68	3929.91	2282.7	2755.32	2952.21	2291.31	5501.16
Q6UX71	PXDC2_HUMAN	PLXDC2	Plexin domain-containing protein 2	1	0.0698732	0.201064	0.872762	13067.1	6337.74	16945.8	9371.43	6839.09	15815.9	10261.6	11635.7	11619.8	12702.7	7856.6	8772.07	13778.5	11891.7	15902.2	12134.8	12603	15585.4	4997.23	19273.6	10076.8	5704.02	7716.97	14420.4	18497.9	13238	15283	6068.76	18532.1	14294.3	37340.4	16053	11217.2	5165.37	10088.2	12686.1	11151.2	13195	10513.2	15165	11715.1	19096.6
Q14767	LTBP2_HUMAN	LTBP2	Latent-transforming growth factor beta-binding protein 2	1	0.0701911	0.201064	1.51666	7692.32	727.239	3525.03	7984.96	2316.64	5948.27	2104.52	2845.36	3397.87		4277.61	4365.12	7126.13	3028.76	3325.76		2152.28	769.697	6279.83	7808.18	2982.93	1454.65	7726.78	3713.13	13805.7	1080.44	6967.3	677.369	1973.42	223.978	14820.8	4029.13	4799.49	4436.17	1601.37	5525.22	6249.75	1897.65	6726.44	2448.23		4302.02
Q14112	NID2_HUMAN	NID2	Nidogen-2	1	0.0739543	0.210485	0.752893	1965.17	1039.43	2083.77	2990.68	1322.74	2269.99	1039.56	1810.7	1212.62	2927.89	1316.75	1212.39	1365.35	1569.61	1169.68	3300.89	397.574	2237.67	1077.27	2979.66	1501.57	385.697	629.825	1439.99	488.215	1394.18	1142.35	1587.11	1719.64	960.599	2990.02	1384.65	1407.73	1871.26	1473.66	1830.55	1770.64	1494.94	797.757	2284.22	1991.03	2287.51
Q16674	MIA_HUMAN	MIA	Melanoma-derived growth regulatory protein	1	0.0760477	0.21241	0.721257	1964.98	3271.93	2280.54	1229.29	1487.74	1148.95	1503.72	1888.93	1306.64			3217.47	846.444	1978.33	1267.29		767.606	886.612	272.531	597.444	1255.71	959.933	1230.56	1305.62			2254.38	493.446	1268.95	590.814		1682.34	1491.01	2042.04	5009.86	411.82		1669.68		952.483	805.801	2752.51
P02787	TRFE_HUMAN	TF	Serotransferrin	1	0.0760657	0.21241	0.705882	15915.5	15413.4	16175.2	24848.1	13065.5	25953.6	7605.64	15328.6	12308.5	10498.6	13815.2	7507.73	8551.2	12534.1	10618.8	18188.5	12868.8	15437.6	15173.2	16042.8	12673.3	16533.4	12451.8	15265.2	13830.1	10685	18810.9	32631.7	21378.7	8464.84	6148.37	16763	12590.3	8795.01	14898	15664	20234.5	14482.2	7534.06	15682	6016.34	17535.6
P02746	C1QB_HUMAN	C1QB	Complement C1q subcomponent subunit B	1	0.0760657	0.21241	1.17425	222843	507457	753940	122481	945690	303087	408675	1900510	1505170	703754	583253	522462	301036	630355	624688	923022	71749.5	1059030	1222710	213458	1213730	1009040	581210	62385.6	1830360	672046	1189150	1399850	684588	977242	16655.6	297150	1323980	683770	560278	638564	572893	722385	102022	391151	1181040	332651
P52797	EFNA3_HUMAN	EFNA3	Ephrin-A3	1	0.0777437	0.215727	0.60203	309.94	322.855	640.218	381.954	675.546	1371.16		240.889	1008.6		16.4598	333.567			521.714	239.127	360.252	223.709	750.999	1591.18	735.635	350.688	837.775	520.341	372.072	754.299		394.507	438.915	1202.67	1572.88	976.458	160.867	43.7726		744.566	281.617	208.359	196.225	656.134	630.604	458.694
P02751	FINC_HUMAN	FN1	Fibronectin	1	0.0782253	0.215727	0.897597	158941	110048	119475	218577	108814	210384	94761.9	155258	120171	138391	162305	99093.6	121466	90504.6	97098.5	186744	116590	121682	112538	175437	145529	105106	190528	85481.6	144707	192087	195976	107038	179991	136368	318732	142117	173985	165761	152638	101478	220550	126622	164594	148476	111448	222075
Q02818	NUCB1_HUMAN	NUCB1	Nucleobindin-1	1	0.0804338	0.220448	0.754972	16839	4591.53	7838.99	8011.94	6405.11	5825.77	6043.79	3350.63	7768.75	8785.02	8725.49	5136.94	8036.53	2768.93	9412.38	2498.29	4253.03	3504.2	4025.62	12316.3	4002.43	2375.8	9732.13	10527	1854.8	8787.36	4183	7295.61	7027.67	2330.68	9827.29	4134.88	5542.72	8103.04	8171.28	4907.62	2539.26	8676.42	1741.78	8752.98	8775.8	10930.2
Q96FE7	P3IP1_HUMAN	PIK3IP1	Phosphoinositide-3-kinase-interacting protein 1	1	0.0826919	0.222702	0.884586	124853	78073.2	43270.9	71880.5	58255	89446.5	63273.1	64949.1	71399.9	89797.1	54293.2	60915.2	63564.4	72935.8	82795.9	65624.8	110600	42757.4	80340.1	80568.8	74314.4	84790.8	63463.8	152971	89792.8	76932.4	106622	77964.3	78632.9	85281.5	169320	60790.5	62660.7	88427	87617.3	64465.1	53702.8	81924.2	64305.7	65708.4	56922	57828.3
Q16270	IBP7_HUMAN	IGFBP7	Insulin-like growth factor-binding protein 7	1	0.0826919	0.222702	1.15581	29387.7	12251.5	15854	13658.8	11187	17775.4	11795.1	8511.2	16337.2	11800	17380.3	14851.9	11898.7	17439.7	22205.8	16965.6	17415.5	16780.7	19047.2	32682.7	17986.2	9602.04	27266.6	10141	25770.4	29321.4	17103.9	10811.1	20662.1	25006.5	24579.4	16124.4	7952.3	17284.1	22220.3	12109.3	11691.4	14122.3	26342.8	25023.4	14121.8	22940.8
P58400	NRX1B_HUMAN	NRXN1	Neurexin-1-beta	1	0.0832626	0.222702	0.743446	1543.61	330.503	479.275	1191.8	995.245	1388.63	1506.67	1021.72	914.095	702.455	440.222	822.491	905.628	1378.1	957.32	157.236	238.011	1337.48	583.19	2009.89	1677.44	506.123	1929.79	197.669	369.116	1038.96	765.395		1430.71	1226.52	2676.95	1003.61	947.065	866.494	677.275	1071.11	4243.39	394.238	115.138	685.391	939.339	2765.72
O43291	SPIT2_HUMAN	SPINT2	Kunitz-type protease inhibitor 2	1	0.0832626	0.222702	0.802387	6281.18	3247.82	30280.9	41375.7	836.208	2880.68	848.238	670.395	3122.41	23878.2	3502.23	27932.9	3776.81		28122.7	1400.99	65.9944	3179.11	3314.96	6912.13	790.044	4781.4	36541.6	1058.84	1936.98	4865.95	1912.53	1205.36	3556.13	4666.21	63645.3	21537.2	1351.82	2014.8	2441.18	234.656	890.49	1148.98	1590.08	38052.6	4231.7	5355.5
Q9ULB1	NRX1A_HUMAN	NRXN1	Neurexin-1	1	0.0832626	0.222702	0.822886	4839.25	1372.91	4202.9	7954.65	1976.3	4525.63	2407.1	2618.84	2526.93	996.119	3832.93	3511.43	2662.82	1920.53	2807.87	3529.87	1079.05	3779.06	2979.92	7196.96	3697.47	2505.11	5749.25		4426	7491.7	1513.4	920.538	5255.42	1886.36	10632.3	2630.66	2115.93	1475.16	2629.69	812.487	2150.8	1942.7	178.34	4293.67	2727.43	5697.52
Q9NYQ8	FAT2_HUMAN	FAT2	Protocadherin Fat 2	1	0.0850004	0.223315	0.846249	138569	135382	188487	1605380	54073.7	2389.96	156832	872493	138459	1423390	554916	470946	108164	261894	213157	198749	41608.2	614558	272442	143978	132271	241466	432364	79085.5	92860.4	399214	316179	365707	27163.2	658098	2090620	185559	639813	124451	1076550	708196	1424180	510261	487628	493082	381858	193202
Q7Z7M0	MEGF8_HUMAN	MEGF8	Multiple epidermal growth factor-like domains protein 8	1	0.0850004	0.223315	0.926872	58744.7	12793.6	16354.4	48775.8	27591.9	50404.3	24620.7	38380.3	40961	31705.3	49764.6	61567.8	45097.9	2449.22	58301.6	28807.6	52260.1	17580.9	40587.3	78201.7	34646.8	25279	51617.1	56403.8	59838.9	43754.5	82515	58493.2	66798.2	6432.49	140437	64751.2	47787	50161.3	26759.5	39519.5	59410.7	48997.1	3299.68	40645.4	63092.5	41443.9
P00738	HPT_HUMAN	HP	Haptoglobin	1	0.0850004	0.223315	1.34453	17467.3	2883.2	5584.73	10271.2	2568.01	5306.03	1020.29	3821.97	6214.56	4303.84	5765.68	5266.72	8554.83	1615.54	6656.07	4607.41	1682.4	1266.23	5510.71	9039.95	3873.73	8259.7	6599.93	627.37	8260.66	4548.99	4545.21	4864.67	9221.84	6653.16	8287.96	5332	2733.3	8697.13	7277.09	2733.26	6955.76	2158.07	2601.16	6716.11	6877.8	9087.37
P06307	CCKN_HUMAN	CCK	Cholecystokinin	1	0.0870234	0.225063	0.710365	4334.09	842.355	3437.86	6547.28		1681.87	1734.03		5643.54		1802.05	3051.32	3809.16	832.161	2551.18		1244.15	2848.12	2885.65	6649.93	7182.48		4575.51	1837.55	3359.49	4532.97	3418.65		2257.97	3885.26	9098.94	2672.72	2342.75	3380.51	3975.26		4593.01	3876.38	279.56	3072.08	2338.15	4898.32
O14594	NCAN_HUMAN	NCAN	Neurocan core protein	1	0.08736	0.225063	0.822796	28619.5	5143.46	23933.5	28216.9	9325.95	22618.9	8195.84	10839.1	14309.5	13178	20340.6	15811.3	13272.2	7427.96	20808.9	15543	7442.93	15725.4	17728.8	40090.9	12390.2	7920.58	23781.3	8660.43	21549.1	24530.7	15406.5	10852.9	24014.8	16597	48037.5	6826.85	20553	15835.9	15557.2	12317.5	27445	16029.8	7447.59	24915	21166.5	30259.4
P00748	FA12_HUMAN	F12	Coagulation factor XII	1	0.0876105	0.225063	1.2009	25914.9	14481.7	23794.7	16524.1	11660.1	12785.4	16268.9	25759	19248.6	10730.9	18542.4	16851.3	9423.42	23927.1	12086.2	13093.8	14415.9	15910.6	14240.8	8932.91	12685.9	7329.65	13391	11239	16137.1	11967.1	16704.7	8967.04	6750.59	14869.9	8309.66	8393.61	12485.8	12511.1	10883.1	25973.7	15679.7	19479.2	6173.74	20145.5	14959.9	24554.6
O14773	TPP1_HUMAN	TPP1	Tripeptidyl-peptidase 1	1	0.0876933	0.225063	0.489929	6897.98	936.971	1345.33	1202.82	2591.14	616.374		377.978		4906.45	985.954	1608.76	417.336	773.454	4532.2	648.156	4156.26		503.723	6559.27	115.176	1359.04	2802.51	660.101	3485.99	2047.02	1587.54	2206.99	704.08	1800.22	12508.1		4656.57	1036.28	4439.04	4073.85	265.21	2243.72		2309.72	3651.38	5012.45
P19652	A1AG2_HUMAN	ORM2	Alpha-1-acid glycoprotein 2	1	0.0897713	0.229072	0.999633	131417	329037	196575	256599	347919	208140	339074	245602	227538	253261	203792	138943	183374	166158	214980	209054	179776	163414	142086	205459	179742	377511	165776	253573	95626	175476	220895	120754	162634	311220	65802.9	144691	164834	131599	169025	160655	163154	175894	234645	214731	195837	103849
P55283	CADH4_HUMAN	CDH4	Cadherin-4	1	0.0905919	0.229845	0.695403	631.986	89.9872	2109.1	1339.77	1069.44	2073.64	1174.57	1881.31	1614.39	684.055	1660.96	1250.46	1636.62	943.306	63.5682	293.646	64.4802	1325.37	1404.93	2631.3	759.878	1552.03	3201.2	512.077	1154.14	858.179		515.151	2361.07	615.725	2283.49	748.105	1120.24	227.113	1332.77	1019.03	3372.23	1438.75	388.989	810.589	1793.11	1674.36
Q9BYH1	SE6L1_HUMAN	SEZ6L	Seizure 6-like protein	1	0.0922352	0.23137	0.859808	10735.5	3094.57	5463.9	18311.2	6110.39	3418.15	4364.51	7208.65	10417.3	3245.39	8390.73	7981.9	6876.9	8913.67	8665.79	3514.05	2280.25	8958.54	3358.24	8209.48	3546.33	2510.03	3737.02	4112.64	5089.94	9619.83	5924.89	9455.43	4133.31	1648.02	12408.7	4824.55	18528.5	8470.85	6431.36	12985.2	9136.63	13059.2	9297.18	2845.64	8537.84	8666.68
P03952	KLKB1_HUMAN	KLKB1	Plasma kallikrein	1	0.0922352	0.23137	1.1256	12187.7	5156.11	14073.7	21412.5	7432.38	20434.2	4449.32	8768.94	9823.8	5927.45	16418	7164.61	11377	6651.85	9025.64	9134.5	7031.41	8348.69	13265.8	22806.5	13373.7	8493.84	29294.1	5099.28	13155.7	21458.4	11787.8	5539.09	13916.7	10796.9	32772.9	9436.37	7652.71	10717	11680.2	10299.9	18987.6	9440.73	4718.94	14007.3	11431.9	21014.7
P40189	IL6RB_HUMAN	IL6ST	Interleukin-6 receptor subunit beta	1	0.0939262	0.234288	0.832405	9471.24	1079.3	5748.74	9038.73	3563.06	7326.1		2477.57	6573.69	2550.23	4701.01	6408.09	4735.06	1241.87	6848.32	3323.39	1801.45	1935.59	4071.88	6524.43	5372.15	3108.88	8778.91	2853.26	3369.09	5330.31	1706.84	2024.83	5475.02	5721.49	11819.9	2608.64	4677.8	7658.86	2788.87	3351.4	4584.59	4889.72		5989.35	6637.19	6986.03
P02745	C1QA_HUMAN	C1QA	Complement C1q subcomponent subunit A	1	0.0947522	0.235028	1.15611	14887.3	36011.7	25255.3	49373.4	21907.8	61848.1	27522.4	15334.8	26914.1	28080.2	39475.3	28110.3	17567.6	27619.2	31368.4	47072.9	37753.3	31557.8	33652.8	34625.4	40191.9	30675.6	28973.5	22935.4	31264.6	42074.1	39219.8	67183.9	41624.9	24312	28779.3	15582	23616.4	29566.1	25919.5	28928.6	46404.8	34684.6	40751.6	23841.4	20337	24742.9
P0DP03	HVC05_HUMAN	IGHV3-30-5	Immunoglobulin heavy variable 3-30-5	1	0.0965959	0.23827	2.03854	948.365	590.89	528.568	362.253	765.085	2260.55	1364.07	4819.95	535.639	660.41	194.475		447.696	491.003	395.538	133.459	741.907	525.323	399.792			1472.91	88.7407	837.317	679.661	668.493	1689.15	116.768	1496.86			499.845	1011.8	4410.27	283.191	1605.81	1042.63		79.703		1147.26	496.37
P05543	THBG_HUMAN	SERPINA7	Thyroxine-binding globulin	1	0.0994654	0.243992	2.09311	553.472	4010.13	1734.58	4148.74	4248.78	2705.34	2745.42	2284.96	1746.32	1393.53	3974.2	2316.66	1457.71	1402.97	450.009		824.575	184.439			3251.78	577.045	774.616		439.908		2390.7	2190.99	758.205	1560.9		2557.78	2837.39	1500.55	930.875	1405.79	2755.54	5249.19	209.797	881.427	5538.05	637.517
P22105	TENX_HUMAN	TNXB	Tenascin-X	1	0.10263	0.250372	0.917076	3165.17	1516.52	2329.45	1553.43	2228.64	1155.46	847.672	2003.65	2057.47	1939.28	2497.15	1447.66	2752.43	2178.55	1881.5	800.007	1446.56	1490.36	2480.15	1587.76	2362.81	1253.86	1792.12	4125.75	1742.82	2057.3	2947.71	2542.05	2268.7	1922.69	2240.6	2210.83	2881.61	2370.19	1711.11	2323.62	2842.7	1401.4	1947.09	1385.23	2056.73	2073.96
Q86UN3	R4RL2_HUMAN	RTN4RL2	Reticulon-4 receptor-like 2	1	0.105972	0.256811	0.936147	1626.52		3309	4517.19	725.518	4673.95		156.95	2282.81	3869.33	3804.7	1565.1	1878.18	3619.25	4334.38	629.795	623.885	3648.95	4356.45	6903.7	540.065	4353.01	5795.29		4233.64	8088.71		1095.43	2437.61	4468.35		772.866		1178.25	3876.08	4736.41	1528.13	4050.95		3902.32	5043.05	6088.43
P29120	NEC1_HUMAN	PCSK1	Neuroendocrine convertase 1	1	0.106426	0.256811	0.701011	26447.8	10893.2	18879.4	22567.9	12309.9	24251.6	10300.5	10409.4	19734.5	13923	23238.4			12527.6	992.099		10786.4	20647.8	15382.1	38620.4		969.054	31381.4	13273.7	21497.2	4624.32	13287.6		18647	14753.9	3634.88	16443.8	448.767	7878.16		1116.42	1800.49	15981.7		497.482	16183.5	28003.7
P19021	AMD_HUMAN	PAM	Peptidyl-glycine alpha-amidating monooxygenase	1	0.111012	0.264997	0.784306	12544.3	3620.58	6179.13	8447.63	6648.17	10306.2	2242.83	5996.16	10052.6	3697.25	5422.64	6764.97	3111.92	2749.8	7293.17	1765.06	1387.1	6408.63	4536.49	5631.36	9027.34	4762.57	10030.9	3406.03	5417.2	7251.99	2028.41	3904.09	4644.2	5223.56	7882.52	3641.74	5180.79	4546.78	2738.24	5586.45	13171.9	4781.39	6116.44	9196.54	9831.73	7458.5
Q5FWE3	PRRT3_HUMAN	PRRT3	Proline-rich transmembrane protein 3	1	0.119918	0.28321	0.797257	84382.1	44696.5	35347.1	58711.8	36920.9	53319.9	31259.3	71692.8	17521.8	36856.5	35046.5	33908.5	34338.9	17286.3	62569.2	34297	6913.07	128374	43603.4	60929.7	16641.3	8298.09	18929.3	56353.3	25807.9	188859	101197	92518.6	15229.3	36341.7	62602.1	15104.6	100205	39022.4	28905.3	18301	154213	6903.13	27591.2	8530.75	41480	24587.7
P02675	FIBB_HUMAN	FGB	Fibrinogen beta chain	1	0.119918	0.28321	1.20388	4744.85	2940.68	5029.1	7949.72	3066.93	6579.05	4047.16	3617.99	6602.25	3631.24	4460.77	3579.58	3209.85	2199.72	5085.98	3968.35	2088.33	3592.02	4774.72	7336.07	4731.99	4302.49	11721.9	995.107	2449.98	7050.65	4945.07	1959	8560.53	6383.24	13237.6	3943.42	1868.22	2590.06	6942.94	3160.24	6083.03	3858.44	3737.1	7635.25	4002.56	5766.16
P48058	GRIA4_HUMAN	GRIA4	Glutamate receptor 4	1	0.12619	0.296445	0.775569	4004.37	1247.11	5323.8	746.473	1708.03	226.196			764.176	716.761	2198.69	824.005	3205.81	1183.45	644.041	2844.92	2363.54	615.814	362.655	10890.4	1304.39		5832.17	3354.7	3766.25	6094.71	940.09	1313.86	2125.79	2690.69	4420.42	48.9753	4141.73	3165.91		2970.33	3294.4	746.422		3719.07	2766.6	2058.01
P00338	LDHA_HUMAN	LDHA	L-lactate dehydrogenase A chain	1	0.129365	0.302305	0.786113	4936.6	2235.5	2850.65	6760.62	1266.71	5669.96	2843.76	3266.95	3427.47	1334.77	3792.58	2512.3	4904.11	2391.45	3377.45	2539.09	2320.87	3370.17	3445.43	5313.89	2942.65	3940.3	7354.85	3982.92	3998.39	3633.69	3607.86	1372.16	5085.2	2889.27	4283.9	3761.86	4395.57	2689.55	3697.46	4253.11	8694.04	2684.3	443.217	2476.89	4605.87	7263.78
Q24JP5	T132A_HUMAN	TMEM132A	Transmembrane protein 132A	1	0.132637	0.308329	0.88856	6008.63	1624.48	2036.02	5593.11	1135.23	5036.88	1269.37	1774.97	3821.97	1828.37	3394.89	3804.8	1579.21	1186.26	5448.67	1659.31	1628.03	4766.44	3015.23	9279.85	2937.3	2327.66	6109.1	1314.1	2928.83	4304.96	2956.03	3213.09	3894.2	3679.33	4665.56	2322.37	1861.24	2212.23	2924.91	1522.65	7897.47	2756.27	1928.7	2638.37	2967.85	5202.08
O43493	TGON2_HUMAN	TGOLN2	Trans-Golgi network integral membrane protein 2	1	0.135973	0.314436	0.761774	4172.38	2637.31	3165.45	7816.34	1394.59	4115.12	1556.1	2259.72	2849.28	3244.17	4655.68	4274.2	2698.48	3546.93	4692.76	1490.96	3043.5	2960.52	2768.77	7406.03	3307.83	4078.9	9167.81	507.658	5665.3	5992.9	2931.7	1829.13	3827.06	2748.83	8940.16	3478.12	4073.68	3795.22	5473.83	1475.5	7617.69	1278.84	3513.98	5596.3	3047.59	4498.17
Q8WVQ1	CANT1_HUMAN	CANT1	Soluble calcium-activated nucleotidase 1	1	0.137835	0.317091	0.666032	4401.65	1508.35	881.848	2994.51	1820.51	4080.45	1206.88	1640.17	1954.79	1591.91	1057.77	1723.93	1355.52	578.193	2155.47	2285.35	2695.6	1020.48	2043.66	2917.38	1531.59	368.886	6428.22	1475.59	2363.11	2588.19	1241.45	1241.6	1386.72	2533.93	5833.79	938.789	1502.05	1225.91	1323.02	3149.72	2371.76	2215.83	674.08	2715.95	1208.88	3858.41
Q8NFZ8	CADM4_HUMAN	CADM4	Cell adhesion molecule 4	1	0.142118	0.323563	0.856839	9491.1	2358.07	4772.21	1992.45	3050.17	6330.82	976.592	769.655	2875.6	1123.95	4283.06	3334.67	4689.1	1069.69	3243.95	2299.15	5950.75	3214.1	4069.12	8065.79	3335.67	1712.89	6922.87	4748.25	3426.22	7091.69	1049.44	59.6358	5890.2	2621.87	11542.3	3477.61		1404.58	3607.17	1678.89	1542.62	3312.91	3604.54	4823.78	2497.21	4126.31
Q08380	LG3BP_HUMAN	LGALS3BP	Galectin-3-binding protein	1	0.142834	0.323563	0.962571	95891.2	38806.7	45552	40850.4	61537.5	70044.8	56777.8	44981.5	46968.5	67526.1	66646.1	53155.2	47171.1	57742.5	61683.1	79352.6	51994.9	47275.3	52108.1	69293.6	60663.8	43221	78807.4	54388.2	57020.7	61552.2	72804.3	38268	61985.2	66561.5	155210	71921.7	48579.1	61266.7	68952.4	45723.9	59345.2	46389.9	61460.5	66850.1	44613	80046.9
P19823	ITIH2_HUMAN	ITIH2	Inter-alpha-trypsin inhibitor heavy chain H2	1	0.142834	0.323563	1.13854	51603.6	57585.1	46984.7	96504.9	21955.6	31466.6	29661.4	42899.2	44399.1	38059.9	49543.3	35770.9	40629.6	78773.3	34280	19211.7	23056.4	84751.9	33097.3	31580.8	36700.2	18837.1	55597.5	25448.7	33736.5	65848.1	49130.2	66291.3	23498.5	19651.6	66331.8	31908.5	135722	81213.5	26663.7	89186	96137.6	54106.2	34413.3	23724.1	53278.4	57228.4
P02750	A2GL_HUMAN	LRG1	Leucine-rich alpha-2-glycoprotein	1	0.146362	0.329871	1.09817	31088.5	115183	43476.8	86181.4	81822.4	32448.6	26741.4	73445	19384.4	54176.8	49111.8	30810.7	46597.9	34314.4	33460.5	49026.2	9809.1	47913.3	29175.1	13189.3	39998.3	29383.3	58891.7	55845.2	34477.8	34169	83240.1	48164.3	10648.3	22925.2	14223.6	30358.7	71550.5	35330.5	37239.5	34553	61978.1	38206.6	37746	44961.9	27990.3	15358.8
P09417	DHPR_HUMAN	QDPR	Dihydropteridine reductase	1	0.147695	0.330978	0.897396	3318.85	1981.05	1603.53	3530.28		2354.16	221.689	716.558	1576.91	2057.89	3283.53	2075.09	2877.36		1012.79	471.333	2706.72	587.083	627.786	4525.45	2601.22	1380.9	3599.78	373.142		2236.4	2621.68		2946.25	1565.07	2886.24	662.958	2139.16	1766.18	1052.06	2820.97	1076.4	750.8	1271.66	2996.62	2461.09	3076.47
P04211	LV743_HUMAN	IGLV7-43	Immunoglobulin lambda variable 7-43	1	0.148344	0.330978	1.44643	878.381	6723.63	2322.56	11628.7	572.651	1304.05		2557.37	1090.3	2821.53	842.585	1935.8			3485.9	362.178	4065.56	4797.88	2114.54	1347.42	5347.74	437.763	884.066	3024.01		3314.91	1812.33		420.697			1426.9	1569.57	2458.24	1713.93	1535.93	671.245			308.916	932.14	1017.91
P04004	VTNC_HUMAN	VTN	Vitronectin	1	0.149954	0.331243	1.0923	20221.5	26917.6	28813	47575.2	34707	24999.4	33073.2	47835.3	37397.3	30824.3	38407.8	31730.8	29443.1	34211	32142.3	31019.8	26625.2	33951.8	26345.2	22021.9	24923.3	13509.4	36218.7	29013.3	28534.5	26384.3	39049.9	38004.1	20458.2	23056.9	37564.4	38581	68243.6	44957.6	33909.5	36527.2	58456.8	32588.2	37352.1	25499.3	29624.8	31893.6
P05156	CFAI_HUMAN	CFI	Complement factor I	1	0.149954	0.331243	1.11092	135211	126617	117138	95914	120234	151869	219518	162921	145006	100713	203330	104006	107628	109183	87370.9	83934.3	97735.4	93322.6	111532	89652.5	105824	77238.7	71941.4	120966	96437.5	105602	123112	113302	95457.5	69379	350692	83876.9	179321	108964	76623.3	134035	88313.4	144930	124706	93437.2	79776.1	89154.8
P02679	FIBG_HUMAN	FGG	Fibrinogen gamma chain	1	0.153613	0.337645	1.43737	100819	74863.4	52522.6	44119.9	70035.5	125679	35381.8	47508.5	17627.4	62513.7	31853.3	37056.1	62643.2	10410.4	66908.2	68789	10404.5	166741	45618.1	76438.6	6503.8	15004.3	18204.4	71838.5	41605.6	278154	99084.5	45973.7	13817	43520.2	96496.3	11130.1	66780.7	16022.7	51406.3	31131.3	109536	12809.9	42036.7	18920.5	33979.1	41507.7
P16035	TIMP2_HUMAN	TIMP2	Metalloproteinase inhibitor 2	1	0.157338	0.342442	1.12006	303727	243577	319317	2543270	99223.4	4387.84	311541	1533900	257345	2236470	930922	929664	185380	487272	407106	415431	80125.9	961123	476466	280984	243847	408509	820437	110961	172084	756847	520952	778845	52205.5	1216760	3752040	400972	799956	231847	1905000	1253650	2712660	938134	939720	973277	822296	397441
P00739	HPTR_HUMAN	HPR	Haptoglobin-related protein	1	0.157338	0.342442	1.24534	11704.6	5414.11	6484.06	4422.23	4503.02	6454.62	5974.43	4761.59	3476.24	10375.9	7076.76	6652.53	6441.78	4936.74	5488.7	5953.19	6140.18	4525.12	7079.77	5504.05	5388.61	8469.47	5684.14	10901.6	5221.38	6282.48	3941.59	5242.25	4134.73	7337.51	2080.88	3232.16	3026.18	2563.56	9188.42	6181.91	4427.57	6352.29	4010.95	6427.01	4259.82	5186.95
O14498	ISLR_HUMAN	ISLR	Immunoglobulin superfamily containing leucine-rich repeat protein	1	0.161131	0.345614	0.776927	8837.04	3039.9	5008.22	12661.5	3296.1	6043.83	3169.07	5066.28	4177.03	4956.53	6404.22	7563.06	7920.59	5185.12	8038.94	7434.25	4281.01	4140.02	5958.17	8004.68	5090.64	4697.85	9254.34	4239.46	9863.02	6469.86	7433.32	3304	8630	3189.33	20722.1	4515.89	6291.87	5072.12	4999.56	5603.31	13459.6	4125.61	8109.7	5199.24	9533.33	12193.1
P09972	ALDOC_HUMAN	ALDOC	Fructose-bisphosphate aldolase C	1	0.161131	0.345614	0.880847	17337.5	7282.4	14299.9	26572.3	8205.67	16482.8	11385	13042.7	7494.98	10813.8	11349.2	12386.6	11773.8	3871.03	13198.1	8911.43	10823	7756.63	10232.4	12619.9	11064.7	10220.7	16993.9	13684.2	12730.5	14431.7	9188.8	10099.1	12833.3	6414.75	18893.5	6894.11	3730.57	11230.6	18494.1	11178.8	17909.9	7146.09	9837.64	15516.3	12518.4	14448.4
P24592	IBP6_HUMAN	IGFBP6	Insulin-like growth factor-binding protein 6	1	0.161131	0.345614	0.901926	96358.4	66074.5	74228.5	49437.4	61326.1	92526.3	67623.2	136613	99359	73311.6	54264.8	70966.7	78006.3	88584.2	67566.1	74339.2	69033.9	48949.1	79242.1	59865.8	65008.1	67808.5	66561.5	95508.9	65565	41882	71535.5	83726.3	100553	65504.1	168899	88132.2	68112	75186.9	81087.2	62146.9	82468.7	66872.1	83591.4	87242.8	77662.9	65830.5
A6NGN9	IGLO5_HUMAN	IGLON5	IgLON family member 5	1	0.163793	0.348303	0.723855	4481.16	1505.81	1442.34	1778.79	1129.98	2392.03	568.219	467.677	2864.43	2084.18	2811.15	1485.63	2047.7		4216.03	600.685	1675.79	925.877	1622.84	6283.68		871.161	3883.14	310.995	4386.52	3491.29	1820.97	408.681	1238.77		4363.99	1227.59		968.745	2330.14	1336.19	1180.78	980.799	844.559	1844.6	1843.22	4482.46
P61626	LYSC_HUMAN	LYZ	Lysozyme C	1	0.163953	0.348303	0.830062	72058.5	50983.2	49316.2	47056.1	50047.7	67762.4	50480.8	32808.9	43447.7	63933.4	51642.5	40667.3	52421.4	7182.23	41992.3	76528.1	66172.9	42756.4	32865.3	60906.6	42724.1	26576.6	68096.5	40737.5	54544.4	82885.4	47142.4	34266.6	39568.2	39623.1	5494.66	82036	25938.9	38230.6	50547	30581.3	37859.7	42769.2	10181.5	54515.3	46014.4	59370.9
P42785	PCP_HUMAN	PRCP	Lysosomal Pro-X carboxypeptidase	1	0.164991	0.348837	0.802508	5025.57	2679.71	3007.34	3605.65	2965.12	2058.56	2200.72	682.145	118.18	1856.78	2859.15	5318.34	4681.62	2126.59	5542.66	226.189	2026.41	2608.89	4852.39	5796.33	4723.88	1311.64	1576.02	3218.43	4691.89	1771.2	5490.77	3273.01	2830.97	4085.38	8336.88	3863.94	2930.36	5258.99	6452.6	4157.5	1243.85	3453.03	1059.57	4106	2839.43	5098.65
Q9NZ53	PDXL2_HUMAN	PODXL2	Podocalyxin-like protein 2	1	0.166046	0.349406	0.832746	1020.91		1219.58	2058.66	700.932	1107.71	344.368	891.507	992.783		1892.69		413.753	870.334	1518.22		227.169	697.622	483.904	3340.25		958.992	1035.47		616.421	1700.86	118.436	1090.86	2317.6		4529.98	721.05	316.349	512.028	1099.4		540.244	318.326	577.642	942.97	706.578	1786.3
P04259	K2C6B_HUMAN	KRT6B	Keratin, type II cytoskeletal 6B	1	0.167966	0.350467	2.14764	26512.2	12043.6	99076.5	12275.5	29976.2	6226.6	11690.1	30023.6	3466.09	70546.7	10829.9	35712.5	1912.65	1131.58	5522.69	155680	17111.4	3233	7892.69	10653.4	11883.7	2492.16	8382.29	11576.2	460.757	14845.7	2732.6	195.119	175.487	5431.52	16147.2	39825.8	4060.52	37864.3	7201.38	5894.77	35993.2	4513.5	23908.3	8961.97	8582.05	86309.9
Q6UX73	CP089_HUMAN	C16orf89	UPF0764 protein C16orf89	1	0.168919	0.350467	0.886222	179325	64924.7	99591.4	129340	94906.2	102878	74659.8	77299	88681.6	78464.1	89233.8	87505.1	93831.4	67541.1	105682	150698	70855	93754.2	62666.8	128571	103475	72594.6	127421	115781	128546	110849	87268.7	72383	105615	104384	342707	114972	98154.3	83004.6	97152.5	73931.4	152074	87133.3	95998.9	120203	100750	148080
Q14515	SPRL1_HUMAN	SPARCL1	SPARC-like protein 1	1	0.168919	0.350467	0.921485	12907.4	9015.66	13287.6	9735.74	9743.42	20330	6985.2	8770.32	7491.47	10276.6	11347.6	8551.88	10472.6	9969.25	13121.1	13373.9	10080.2	5915.26	6760.36	16153.7	12509.3	4759.2	14723.4	8279.32	11348.1	9971.86	12365.1	6976.97	12442.8	10143.3	25759.2	10415.5	6324.59	9396.31	7847.81	8481.94	13726.9	10627.8	9617.8	16227.8	10976.6	18072
Q7Z3Y7	K1C28_HUMAN	KRT28	Keratin, type I cytoskeletal 28	1	0.171498	0.3538	1.30332	28034.9	26072.5	52238.2	34008.8	10608.3	811.456	15707.4	26655.7	4370.79	53214	11099.9	43582.8	2264.6	299.461	5887.7	158691	21001.4	3463.47	6218.63	5312.72	12250.7		5105.86	2451.65	7979.6	2735.47	4480.71		172.22	738.074	13582	25306.7	8716.11	16144.8	5544.11	2628.47	41312.9	588.88	16080.9	7445.39	10968.1	62898.3
Q96KN2	CNDP1_HUMAN	CNDP1	Beta-Ala-His dipeptidase	1	0.172916	0.3538	0.910191	254203	174241	271796	404099	194896	275054	131168	153590	226225	199253	228731	190279	190113	150502	180324	141010	133056	163370	141176	320782	303749	167868	484983	182320	411498	236006	265948	234642	308424	288572	914713	234336	227043	232233	245721	188719	300127	170249	226374	275564	203942	283226
Q99969	RARR2_HUMAN	RARRES2	Retinoic acid receptor responder protein 2	1	0.172916	0.3538	1.07221	3765.51	2748.48	2367.03	2561.23	2624.16	3092.1	1752.99	3494.17	5460.85	2145.95	3299.33	2454.15	2646.32	2819.51	2777.54	1202.93	5293.19	1406.18	2746.3	2865.35	4471.64	5753.74	2386.98	4133.78	1241.05	2415.41	4966.47	2403.83	4135.76	3342.75	4438.58	1501.06	3612.2	3750.05	5087.4	2599.94	6022.93	3392.06	1155.84	2919.51	2096.16	4915.56
Q9Y3T9	NOC2L_HUMAN	NOC2L	Nucleolar complex protein 2 homolog	1	0.173867	0.354115	1.1051	125897		69898	93042.2		71396.2	99166.7	77789.9	53316.9	75312.3	42354			62479.7	78610.1	102936	71978.6	67004.2		36597.7	79882.3	63767.4	83235.6	69543.3	91239.9	24000.1	72295.2	84789.4			130835	106758	86511.9	56769.3	76902.1	99710.9	113946	87625.2		88709.8	70391.8
P17174	AATC_HUMAN	GOT1	Aspartate aminotransferase, cytoplasmic	1	0.176982	0.358812	0.827323	8908.54	2896.11	4112.49	5361.79	1480.63	6398.08	2772.55	3638.97	6964.75	4299.98	7989.91	5085.89	5353.15	1683.46	6225.38	5854.89	3160.72	5929.8	3433.99	10213.3	3704.24	3234.63	8801.35	2738.61	2194.23	8894.16	2995.28	1148.13	4211.91	2834.3	10546.5	1198.24	1168.29	1858.66	3610.14	773.66	3860.85	1629.99	1150.28	6607.4	2428.57	8632.57
P35613	BASI_HUMAN	BSG	Basigin	1	0.185022	0.373408	0.643428	883.911	11.196	1017.32	248.943		228.449	20.7728	629.601	1219.87	263.261	1077.15	361.577		29.4995	114.541	19.101		235.539	117.128	1491.97			622.59		74.6648			229.534	203.606	273.581	280.432		95.7619	72.2346			299.637		229.37	523.067	186.294	1353.21
P80723	BASP1_HUMAN	BASP1	Brain acid soluble protein 1	1	0.189124	0.37996	0.744832	5813.68	2476.91	7672.81	9551.66	1736.96	4864.36	4036.96	4738.12	5425.62	3037.29	5174.15	4169.82	3613.72	3359.8	6251.93	5291.59	372.674	8005.04	4604.11	13647.6	6216.27	2249.33	14559.7	2217.73	6608.44	15744.2	2636.37	1522.95	7699.38	3219.92	18292.6	6865.88	6836.04	2709.77	3719.82	5080.68	16710.2	5416.17	3889.19	6821.24	4110.3	13131.2
P02749	APOH_HUMAN	APOH	Beta-2-glycoprotein 1	1	0.193949	0.387898	1.04138	132083	196021	104421	101058	125008	118872	151130	104937	89363.9	122555	136898	125356	44090.7	150769	115619	87492.3	117111	100613	97844.6	97013.7	93381.5	93835.4	97311.2	106435	105912	88241.1	128188	75996.8	65006.3	65867.7	262829	68468.4	135629	98573.2	96782.7	134514	79714.1	83779.1	107177	53207.3	132654	111345
P55285	CADH6_HUMAN	CDH6	Cadherin-6	1	0.200168	0.398541	0.781385	1225.59	833.876	1724.34	1808.14	535.593	1727.64		1068.85	1406.84	386.325	826.438	3005.99		1771.59	288.176		1177.11	2619.53	1051.29	2347.64	1289.49		3322.21		1099.17	3195.53			2577.86	298.304	5714.34	2344.83	864.374	1303.44	2085.86	1627.46	2905.59	957.504	600.111	3055.78	1568.12	1883.6
Q5TFQ8	SIRBL_HUMAN	SIRPB1	Signal-regulatory protein beta-1 isoform 3	1	0.202807	0.401993	0.764487	24374.2		5770.15		3973.35	14226.1	3536.38	1666.28	10119.1	6522.54	20010		6931.14	1987.39	6002.8	12570.8	4408.13		5530.01	16721.1	4164.73	7398.12	10136.2	4038.35	7010.78	22096.3	7721.2	779.328	6429.53	4594.5	86677.7	11610.3	6806.01		9355.13	850.318				13919.1	11041.7	14008.2
Q96ID5	IGS21_HUMAN	IGSF21	Immunoglobulin superfamily member 21	1	0.210262	0.414916	0.771538	1626.63		2250.24	1539.81	647.919	1208.61		1850.73	3382.31		2572.45	2942.66	1684.14		3325.64	200.033	697.499		1694.67	3962.86		1971.12	3518.88	875.314	2064.88	2386.5	99.3619		2819.5	1480.83	8882.75	1879.37	735.429	2477.15	1548.7		2885.18	1713.23	1112.69	3983.35	1053.93	3272.91
Q86UX2	ITIH5_HUMAN	ITIH5	Inter-alpha-trypsin inhibitor heavy chain H5	1	0.212133	0.416757	0.886912	6024.49	3463.49	2570.37	4246.05	4547.75	3198.78	243.371	3482.41	3579.23	2862.01	2318.08	2791.96	6025.98	3722.59	3605.26	433.868	3155.89	1817.45	2222.29	5893.67	4261.9	3351.81	4642.04	3014.49	3934.74	5816.72	4806.47	3609.95	6350.13	3746.21	16730.4	3122.15	2065.64	5596.54	1030.29	1885.73	3218.91	4259.12		4973.81	3634.81	5494.88
P01602	KV105_HUMAN	IGKV1-5	Immunoglobulin kappa variable 1-5	1	0.214533	0.419615	1.13907	304.044	1404.53	3135.11	2410.16	912.966	1411.09	923.071	11015.9	244.334	414.34	854.832				312.419		979.996	402.313	1364.67		583.038	778.593	1070.49	612.418	1131.29	1399.16	1421.04		1605.89			1521.12	517.875	5439.35	140.284	1469.93	2234.97		961.932			748.224
P07585	PGS2_HUMAN	DCN	Decorin	1	0.216774	0.420296	0.890466	29854.9	3323.7	10675.6	3183	9891.46	6123.93	5224.52	7348.97	8501.24	9854.16	6736.18	16381.6	12932.7	11305.5	14302.4	10081.3	7585.87	2166.15	10644.9	15854.6	5068.86	3704.04	10165	17307.2	7150.44	12036.9	18041.6	15157.5	6838.38	7487.71	22051	9121.98	7794.87	16760.4	16283.1	8583.32	12262.7	9061.69	8417.01	13124.7	11157.7	20196.4
P07225	PROS_HUMAN	PROS1	Vitamin K-dependent protein S	1	0.216774	0.420296	1.01316	22145.3	11894.1	13199.7	15334.1	9546.71	10399.2	8121.9	8917.91	9111.68	15135.3	12413.1	15045.3	7183.4	8582.67	12201.3	17179.2	15935.6	12463.6	8617.75	8333.57	11792.2	13616.1	9795.17	7752.9	13592.8	9514.78	14775.9	6569.85	8696.72	12834.1	20040	14614.3	4453.39	7435.37	9683.56	7936.78	8092.82	7780.25	12984.2	8974.65	10454.8	12974.7
P00751	CFAB_HUMAN	CFB	Complement factor B	1	0.221559	0.422715	0.864113	84515.4	162959	94926.8	231587	155588	121466	154758	177274	153824	201437	150871	185217	131697	170789	144558	162397	101374	127738	141618	137299	136696	65050	168130	155714	117945	170256	250419	189185	101892	102398	587725	199342	518101	301389	207128	280706	304063	136755	212435	174350	138880	198392
O15354	GPR37_HUMAN	GPR37	Prosaposin receptor GPR37	1	0.221559	0.422715	0.891443	11183	9522.12	11413.7	11222.6	14775.2	10533.4	12203.3	5394.2	12123.6	11303.7	15868.8	14242.5	9699.62	17439.3	11414.9	12057.1	12978.3	12721.2	13099.7	9315.19	8964.43	5072.85	13207.1	11566.6	11540.3	17781.5	12244.2	9536.74	10307.4	3265.18	12097.6	16005.3	10988.3	12140.8	6410.25	13588.4	10865.3	7418.82	10215.1	8004.61	12235.6	13131.1
Q03591	FHR1_HUMAN	CFHR1	Complement factor H-related protein 1	1	0.221559	0.422715	1.05148	8943.3	8378.31	14132.6	23847.9	13324.4	18984.6	7355.71	10009.8	14219.7	11326.2	8290.19	5634.98	12522.9	11025.2	13524.2	3942.73	13964	8352.27	10990.7	22147.8	21374.7	8627.48	32121.5	6016.75	18108.1	14986.7	20723.2	7824.85	18250.3	16181.9	37962.2	9370.41	7817.17	11730.4	19563.9	12269.6	31192.4	13753.3	17053.4	19485.1	15157.7	24088.5
P09104	ENOG_HUMAN	ENO2	Gamma-enolase	1	0.22183	0.422715	0.830123	6018.94	495.734	3229.67	4584.05	4792.08	1715.16		776.758	1987.09	1947.32	1213.47	1245.33	2129.16	193.029	7042.93	2629.88	9641.76	7970.85	4309.8	3789.38	223.793	2548.9	3174.58	95.061	5000.29	6082.75	558.5	620.885	1600.9	2231.03	12611.8	835.252	2168.75	1611.49	3235.03	984.293	2688.94	765.007	526.945	2252.6	1695.74	4252.75
Q16653	MOG_HUMAN	MOG	Myelin-oligodendrocyte glycoprotein	1	0.225112	0.425973	0.894158	1297.13	863.022	1432.4	1524.23	563.339	498.654	564.719	725.982	1489.84	1087.04	1018.57	249.163	1231.36	125.732	1451.93	2253.31	134.562	1072.68	858.982	1203.09	1323.8	1011.53	2419.48	40.7266	1356.26	799.349	1864.6	189.093	608.906	654.918		1628.06	563.362	266.929		983.141	1738.22	787.595	1527.02	995.483	1159.15	848.554
P00736	C1R_HUMAN	C1R	Complement C1r subcomponent	1	0.226418	0.425973	0.933633	54769.5	25650.2	41215.8	46307.6	38011	74101.9	27113.8	37342.1	38134.2	47600.1	35066.8	21333.2	31694	44455.4	32238.9	56678.7	54499.8	25987.3	44618.6	38948.1	39467.9	32991	40958.3	64902.9	35999.7	36305.4	58474.7	35608.9	64179.8	20129.7	100922	42357	35621.3	43134.1	42984.1	27197.7	54045.8	40133.8	41967.7	42941.2	37205	49466
P0DOY3	IGLC3_HUMAN	IGLC3	Immunoglobulin lambda constant 3	1	0.226418	0.425973	1.31622	68463.6	226628	280908	469386	143342	269995	168260	447444	135461	141834	129406	124459	69512.4	68781.2	148321	90484.9	91977.6	152716	110328	111894	55108.8	96989.9	86562.1	163144	54160.6	188680	158427	86445.1	80353.7	36366.1	31042.7	125461	138550	181237	95304.1	251059	285283	114348	400353	52955.9	154041	103488
Q6UXD5	SE6L2_HUMAN	SEZ6L2	Seizure 6-like protein 2	1	0.231351	0.433418	0.916007	21674.6	3333.85	6735.16	13872.4	2114.25	12781	3883.06	5258.74	5274.89	4066.72	5825.82	3416.58	4138.16	2466.07	5454.83	5557.27	1944.58	5128.18	4340.27	8344.89	4166.97	4852.8	10529.2	2891.74	6014.24	7467.37	3906.3	3243.57	13843.6	6454.32	12958.6	4095.47	6401.3	19419.9	5628.22	2360.45	8816.4	3930.79	2951.21	5811.82	5512.11	13773.4
Q562R1	ACTBL_HUMAN	ACTBL2	Beta-actin-like protein 2	1	0.23636	0.43932	1.15013	6277.74	10898.7	15101.4	21482.4	6772.72	12503.8	3872.41	7528.66	10059	10583.8	6646.97	12762.5	5333.59	10285.9	10410.7	7645.87	10160.6	9592.35	9597.05	9106.93	5616.09	9623.26	28049.9	18382.8	14391.2	8474.31	12051	15242.9	7148.44	7105.47	15021.6	16209.1	16790.7	8741.35	15072.8	13559.9	14059.8	5355.65	11612.5	6620.58	8849.31	11759.9
O60883	G37L1_HUMAN	GPR37L1	G-protein coupled receptor 37-like 1	1	0.236481	0.43932	0.87496	1885.63	495.121	635.621	1534.03	733.163		603.182	1410.65	1248.18	338.714	977.796	420.818	751.198	973.014	807.508		825.405	719.404	534.305	804.432	900.558	1720.8	1179.73	892.435		997.719	645.187	949.845	1434.54		2291.35	66.4877	491.679	301.902		293.688	851.692	511.315		842.649	421.819	1575.72
P23582	ANFC_HUMAN	NPPC	C-type natriuretic peptide	1	0.241443	0.446669	0.935386	5112.42	1089.09	4986.21	3469.58	1631.06	3355.96	585.786	3395.33	1929.53	3680.14	3857.73	2301.73	2773.93	1755.26	4973.03	2954.43	2293.73	1018.96	2686.52	6362.49	1721.2	1666.58	8203.61	3324.8	3956	2744.9	1378.78	2640.55	5907.66	620.191	7878.69	2825.6	2724.15	3203.97	1824.49	1854.42	3288.9	2271.96	680.833	5510.65	2983.69	4410.93
P10599	THIO_HUMAN	TXN	Thioredoxin	1	0.243956	0.448168	0.929122	1948.93		1536.93	400.068	1033.99	697.908	820.302	782.791	756.559	524.137	855.979	781.79			492.325	1849.53	396.628	94.4942	281.213	1538.45	552.065	1022.99	195.519	1290.02	901.149	2315	208.628		189.704		2229.46	541.934	157.037	249.166	1358.41	335.52				851.703	632.094	776.843
Q9BZC7	ABCA2_HUMAN	ABCA2	ATP-binding cassette sub-family A member 2	1	0.244271	0.448168	0.75747	7628.69	3436.88	2918.9	1235.62	2851.34	4253.53	3737.45	2834.43	2735.97	1101.97	4362.64	3416.56	3083.85	4091.54	3973.61		4811.29	3260.23	4558.34	7035.89	6506.71	4429.42	9856.71	3501.62	5461.31	3165.33	6177.36	3148.62	5084.68	2761.02	11447	4013.36	2148.55	3189.71	5562.07	3244.02	4610.59	3619.74		4323.65	3301.65	5708.42
A0A0B4J1X5	HV374_HUMAN	IGHV3-74	Immunoglobulin heavy variable 3-74	1	0.246601	0.45058	1.46951	1848.35	11690.8	5148.8	18739.2	4953.24	7666.46	3046.95	7342.86	1669.49	5850.38	902.409	776.149	2382.12	1328.22	6113.78	1116.23	2956.44	7538.73	4584.57	3379.16	768.696	1534.95	1574.52	7467.38	4463.37	4096.41	12754.5	2314.1	7248.51	1750.13	1554.52	9047.68	3667.41	21140.5	5419.57	6302.61	5107.06	3347.04	4787.88	1490.59	6976.03	2019.8
Q8IV08	PLD3_HUMAN	PLD3	5'-3' exonuclease PLD3	1	0.252786	0.458531	0.903345	5986.99	2492.95	2906.51	5499.04	1844.87	2661.79		981.265	3117.21	2145.45	3691.46	3409.11	3517.97	120.542	2776.55	4547	2866.89	3441.83	1004.33	8093.63	3668.52	1883.41	6237.9	307.017	5368.85	6271.26	4814.13	2581.11	5298.59	4693.19	4744.96	2296.86	2562.84	1415.12	3149.71	1295.19	3239.86	2366.17	1013.21	1934.16	3297.44	8465.43
P0CG04	IGLC1_HUMAN	IGLC1	Immunoglobulin lambda constant 1	1	0.253018	0.458531	1.29758	648.944	1700.89	1626.12	2320.65	229.888	589.222	897.119	3115.83	1311.07	695.172	598.492	955.02	142.984	696.176	294.294	47.2597	1047.95	397.892	1613.65	633.925	478.949	276.137	347.532	1104.76	267.171	1079.43	920.644	481.829	145.458	418.636			587.388	205.206	319.263	1102.22	1910.09	173.693	270.024		1488.36	613.499
Q9UBX1	CATF_HUMAN	CTSF	Cathepsin F	1	0.255487	0.461122	0.867466	13962.4	3750.77	8307.85	9864.43		8540.84	5768.05	7804.21	12509.8	1197.22	12433.5	10003.1	10927.2	983.885	10581.5		6531.13	3487.98	2040.17	11611.4	6981.51	6197.22	12402.5	6804.28	742.515	10344.5	8182.1	5090.66	13001.6	10471.6	3041.88	5963.21	8362.57	5018.4	9869.21	8490.91	13674.6	1531.3	384.024	9432.19	11754.9	10353.3
Q02246	CNTN2_HUMAN	CNTN2	Contactin-2	1	0.257146	0.462238	0.912916	31732.5	10353.1	18769.6	24665.3	11417.5	20425.8	12991.2	17475.8	14873.5	23614.4	12504.1	17738.7	19483.4	10487.8	28459.3	22805.5	27342.4	15851.7	22839.2	24984	30392	11492.7	28398.1	10225.7	44764	24497.7	20795.9	18680	27982.3	32758.3	37187.4	21877.3	13430.4	11020	22310.9	12024.4	22508.6	18694.2	26981.6	24145.8	29924.7	21971.7
P08637	FCG3A_HUMAN	FCGR3A	Low affinity immunoglobulin gamma Fc region receptor III-A	1	0.263177	0.470273	0.713851	233.49	4469.49	2133.48	9607.82	755.353	3724.71	806.052	2058.57	893.341	3578.29	749.693	1521.5	1840.88	108.218	1842.62	1158.76	2335.71	4238.68		5596.65	1748.25	1302.84	4201.67	4759.65	2413.34	4122.55	2964.68	1670.69	4245.28	849.757	3061.7		2059.95	4338.73	890.435	1958.61	7953.83	1951.96	3599.95	3528.82	896.425	3025.91
P41271	NBL1_HUMAN	NBL1	Neuroblastoma suppressor of tumorigenicity 1	1	0.263734	0.470273	0.93689	70643.9	31488.2	67052.3	37193.2	39269.2	81363	41494.3	37317.8	46197.7	44987.5	65248.6	46041.9	50387.3	46115.8	53572.8	54934.2		50277.5	46750.7	75688.9	72276.2	42433.2	79537.3	49858.4	59896.8	71688.1	39496.5	30986.6	60332.2	36728.6	8443.65	51946.1	33905.2	34638.4	57084.2	54825.9	56734.2	41445.5	56732	70066.9	44638	67150.5
Q96B86	RGMA_HUMAN	RGMA	Repulsive guidance molecule A	1	0.266888	0.473992	0.821291	2709.61	2445.44	3131.87	7151.24	2765.28	689.445			3229.32	735.473	4360.86		2756.04	698.783	3664.38	1307.23		886.048	3249.11	3696.52	4535.26	1823.11	6363.4		1732.15	4844.16	1882.69	1898.77	4743.44	2006.84	5235.01	1389.43	4484.1	5730.2	4077.25	1699.16	3896.06	2069.5		591.715	3038.28	6459.09
Q6UW01	CBLN3_HUMAN	CBLN3	Cerebellin-3	1	0.272131	0.48138	0.829675	10122	883.47	4038.8	4522.2	1165.5	2773.44		1008.75	3092.34	2756.4	2535.15	9024.76	3729.89	1000.69	5899.3	5923.57	2696.07	1810.93	3458.71	6779.96	1281.76	3709.73	1724.71		6449.05	4675.76	3539.83	188.174	6775.22	6123.81	7992.71	939.095	1322.06	7295.1	7518.8	1490.59	2067.76	1808.47		4332.68	4161.64	4755.09
Q9NX62	IMPA3_HUMAN	BPNT2	Golgi-resident adenosine 3',5'-bisphosphate 3'-phosphatase	1	0.278962	0.487961	0.874983	151514		122848	122481	193782	146345	193960	191147	160173	201610	127761	148860	148708	135475	188629	304287	224424	168111	158108	144476	189371	152186	163449	288789	209759	151968	175177	181086	146957	202626	247973	184149	150799	130566		134539	184413	197356	172861	183722	128845	135836
P16885	PLCG2_HUMAN	PLCG2	1-phosphatidylinositol 4,5-bisphosphate phosphodiesterase gamma-2	1	0.278962	0.487961	1.05625	4914.52	2821.77	4921.36	6599.76	1351.32	3117.11	1968.31	902.434	1382.36	1250.8	1934.59	2555.96	3325.37	588.61	3995.53			899.117	3417.35	5778.42	467.601	898.417	4831.3	2745.78	2785.93	4076.8	3293.24	3234.86	1252.02	930.796	8283.9	1537.74	2826.59	2335.81	4315.28	2777.18	3294.27	1467.18	1640.93	2148.65	3609.07	5350.5
Q8IWU5	SULF2_HUMAN	SULF2	Extracellular sulfatase Sulf-2	1	0.279149	0.487961	0.810193	7585.35	5002.53	6455.1	9886.18	3927.5	6694.25	2639.59	6669.55	7361.27	3861.33	5458.79	8938.32	5764.64	5049.87	6667.19	2546.27	4474.18	5007.28	5325.36	10373.7	9982.57	4410.44	14137.8	5234.35	9366.63	5529.04	5754.06	2941.93	7671.31	7562.26	24696	5568.65	7790.69	5160.92	6678.14	6021.4	9215.31	4529.19	5505.21	4656.81	2365.97	7074.64
Q7Z4S6	KI21A_HUMAN	KIF21A	Kinesin-like protein KIF21A	1	0.28161	0.489633	1.1612	7989.36	1415.73	3226.96	2312.31	4420.69	3233.68	2694.22	4701.92	2855.43	3979.95	2747.56		1629.72	3280.02	4606.32		3410.75	2382.71	646.129	1697.57	4610.8	2319.43	2366.88	4552.94	2754.28	2091.94	3720.47	5168.77	2666.75	4697.05		3737.44	620.486	4293.26		1381.25	3976.5	4670.15		1949.07	2781.88	3008.41
Q9UHL4	DPP2_HUMAN	DPP7	Dipeptidyl peptidase 2	1	0.282311	0.489633	0.686853	10978.4	1878.11	617.785	2245.81	196.415	3580.2			2574.15	2094.85	1182.52	2554.48	4533.92	3784.13	4689.94		1929.18	1116.17	3243.19	2851.62			2686.97	2994.55	4158.37	5508.94	4529.21	714.192	2876.72	4405.99	12099.9		3556.99	1754.03	3142.35			2504.15			4647.78	7713.14
P04075	ALDOA_HUMAN	ALDOA	Fructose-bisphosphate aldolase A	1	0.290611	0.502067	0.87118	9766.21	4052.3	6794.63	12931.2	7505.23	8860.98	5271.29	5740.25	6288.24	4925.92	9422.73	4418.37	3840.74	9443.89	9361.94	7732.9	4970.05	10833.5	5150.68	16365.7	8421.63	4778.71	14059.4	5457.06	7406.48	12822.9	5763.7	3225.29	9411.07	6820.27	23821.2	6675.06	7093.11	6711.17	7214.8	5602.62	22752.8	5288.71	5537.62	7390.95	7906.37	11883.2
P55058	PLTP_HUMAN	PLTP	Phospholipid transfer protein	1	0.296457	0.506257	0.982222	50117.2	68362.1	83378.1	142752	51400.8	109941	48307.7	74255.4	36178.8	65335.7	54828.8	64251.5	54937.3	77897	48529.9	58376.8	55647.5	63793.1	59445.4	51710.5	71055.9	47033.9	86048.2	43057.9	66736.6	95636.3	80299.8	91265.2	55672.6	32337.6	77331.6	67731	47045.3	81506.8	44812.5	75547.8	158770	58210.2	73632.8	60627.2	55506.7	76977.6
P10643	CO7_HUMAN	C7	Complement component C7	1	0.296457	0.506257	1.10041	77821.8	43633	51961.4	71805.7	65519.7	85976.6	48951.3	29435.7	43987.9	57474.2	48696.3	51050.6	78614.2	48738.9	76153.4	72387.9	73091.7	51108.4	50787.5	90784.3	60116.7	45813.1	79858.5	67807.1	61927.9	81032.1	91711.1	56665.6	71526.8	50239.4	126260	72278	42704.3	61650.4	68803.7	40043	79823.4	23097.4	48285.3	68686.8	41966.5	75013.9
P02766	TTHY_HUMAN	TTR	Transthyretin	1	0.296457	0.506257	1.12748	1339450	735232	787391	1121280	1260230	713161	939186	1021150	738032	928816	661116	870022	1066110	1043860	971814	1097820	1444450	596234	811151	936119	1089390	599171	774385	2001120	984449	924070	1241930	1437890	1112520	912575	3191430	1256630	1599480	1573930	1166750	1306250	1090580	1368290	1176350	1043450	789203	850119
O94772	LY6H_HUMAN	LY6H	Lymphocyte antigen 6H	1	0.30238	0.514394	0.898658	10698.9	5198	6358.5	8937.23	6902.63	16137.2	9265.33	2914.67	8394.33	8420.86	13635	6505.78	4209.93	392.472	7461.19	7989.1	5151.11	11307.8	7030.46	21768.2	11724.1	6095.17	20409.1	6982.18	9850.83	19739	5166.24	328.574	9610.32	15426	24875.2	5817.36	4243.56	2545	4345.33	2601.62	12705.2	7734.26	3852.41	11183.7	6585.08	12827.8
P32004	L1CAM_HUMAN	L1CAM	Neural cell adhesion molecule L1	1	0.308381	0.520612	0.885231	5332.8	4313.04	5894.37	4813.96	4367.48	4709.48	3540.69	4739.47	2974.44	6296.06	2069.7	5001.48	4451.85	5039.52	5533.88	4500.76	8701.93	5159.71	6181.12	4166.8	3370.08	4427.86	4738.84	4973.55	7343.5	3429.35	5887.33	4391.41	5603.97	4316.8	11673.4	5343.5	2028.51	3454.98	5572.73	4096.74	5565.95	4837.32	4195.33	6671.57	3554.01	6059.08
P08253	MMP2_HUMAN	MMP2	72 kDa type IV collagenase	1	0.308381	0.520612	0.92669	56846.6	29828.3	26225.8	38222	43679.2	34723.7	37916.7	10144	34410.7	45866.6	33656.7	42731.4	32647.3	36504.5	34474.4	68561.5	74741.8	41655.7	37024.9	38123.8	43447.4	38881.9	36228.5	62049.7	40232.6	17562.6	49356.5	23201.3	33869.8	29164.6	91000.5	60126.8	33092.8	48324.7	59890.5	40683.2	38049	33498.1	45459.8	55268.8	39620.9	26477.8
P04264	K2C1_HUMAN	KRT1	Keratin, type II cytoskeletal 1	1	0.314458	0.528861	1.47375	91779.6	41492.2	227888	61393.6	104313	130199	54609.8	102374	19250.9	202420	67192.6	129565	14102.2	2102.29	19584.8	569550	71874.6	13056	26919.8	73945.5	58887.2	4490.67	44187.1	75393.2	9491.5	70444.7	27503	779.324	2334.25	29820.7	55862.2	113225	14113.9	109027	29899.2	17725.6	68987	11199	72821.2	39992.2	49458.8	343367
P22304	IDS_HUMAN	IDS	Iduronate 2-sulfatase	1	0.320613	0.535158	0.853279	5975.13	5046.42	8541.32	11630.1	7435.17	9485.9	5678.04	12323.9	6833.42	6594.34	8058.24	6135.23	3652.13	5793.48	7498.93	5483.95	3734.57	4205.57	6030.09	6062.81	7006.28	6313.69	3343.43	8456.43	7604.14	5610.93	10544.4	7084.44	7632.95	4621.44	13466.9	9310.51	8641.25	7904.33	8615.99	13149.9	7941.71	3739.45	8549.69	9472.31	6934.62	4630.01
P00746	CFAD_HUMAN	CFD	Complement factor D	1	0.320613	0.535158	1.10524	2285.72	1393.01	3885.7	3112.75	2751.69	5036.86	809.264	1476.51	2667.74	2529.92	2978.25	3412.49	2777.64	1800.49	1598.93	4462.87	4325.8	4409.36	6252.65	7276.18	4221.62	1087.11	4775.53	1742.15	7534.79	4813.93	4768.14	3139.76	5315.75	4182.02	17927.5	2142.5	2578.05	3161.04	3618.31	2461.34	1430.54	2822.12	1389.3	5710.46	5066.64	3368.15
Q8TAG5	VTM2A_HUMAN	VSTM2A	V-set and transmembrane domain-containing protein 2A	1	0.323705	0.535494	0.656981	2488.79	6850.12	9494.74	1754.44	7168.15	33803.7	4695.54	644.922	8651.31	729.392	14465.9	548.894	1138.12	4621.62	9169.51	845.121		2534.24	6378.49	30091	1288.2	530.805	19427.9	1126.32	6331.25	26522.7	2905.59	479.561	1745.98	713.368	10287.3	4417.86	572.823	1197.51	2102.86	421.204	3147.98	655.105	1165.11	6015.9	688.801	20527
P01303	NPY_HUMAN	NPY	Pro-neuropeptide Y	1	0.326844	0.535494	0.876547	30618.2	32597.7	42557.8	75149.8	15929.9	36414.2	18949.9	25206.9	37140.5	47425.4	29746.5	48786.7	31240.2	41421.9	29167.6	48322.1	35169.7	25532.8	42385.9	36562.6	12817.4	35325.7	79539.5	51993.9	61745.3	38963.3	43951.4	44677.2	41370.4	26568.2	69169.5	36456.3	59832.9	24707.5	32068.4	52149.6	32649.6	17523.4	51045.1	32251.7	32082.5	52750.3
P01344	IGF2_HUMAN	IGF2	Insulin-like growth factor II	1	0.326844	0.535494	0.994215	12624.2	10704.9	14540.1	7893.85	7046.86	10215.2	6539.09	14683.8	15055.8	8858.21	11944.3	7698.91	7745.44	6398.98	7313.91	6279.98	7662.39	5900.45	7834.85	5346.11	15614.3	12927.9	5147.7	8762.27	8536.28	6176.08	7289.33	10987.4	14402.4	11793.4	2138.17	7606.24	6418.38	9589.27	11250.6	13674.9	6105.39	4791.29	8443.25	7883.32	11352	9750.13
P60709	ACTB_HUMAN	ACTB	Actin, cytoplasmic 1	1	0.326844	0.535494	1.08451	64064.1	34480.7	33396.9	69134.7	42619.9	35885.1	45069.4	33344.6	21862.6	23723.9	37140.7	34070.9	47987	41559.2	29416.6	60416.7	35477.1	53813.4	64122.8	38729.8	53601.1	21680.2	25645.9	48051.4	64416.8	57423.5	69625.2	47337.8	49128.4	23883.5	81855.1	55450	38211	44892.9	44409.9	49679.3	64436	26159.2	36565.5	41360.3	13208.8	39696
P08493	MGP_HUMAN	MGP	Matrix Gla protein	1	0.326844	0.535494	1.09578	4330.03	1838.73	5090.05	7160.61	3624.15	3368.97	2267.84	4395.3	6798.13	3653.72	3563	3252.03	2812.19	4826.07	4420.88	4121.48	1153.5	4656.86	5460.13	8547.63	8543.18	4169.46	10138.2	4647.33	4948.13	9473.22	2827.08	492.398	5942.07	6656.83	21361.3	4927.29	6589.43	4607.02	3070.8	5423.41	9996.77	8452.4	5298.58	9200.38	3643.43	6443.88
Q8NBJ4	GOLM1_HUMAN	GOLM1	Golgi membrane protein 1	1	0.333153	0.538134	0.902212	466638	314172	277897	179416	284068	291722	334726	261782	233495	325716	274561	312111	262467	244225	292888	156016	309567	217734	225249	337580	240929	283045	239367	421194	225921	246127	246621	275435	259497	281103	346601	284692	140739	301805	249457	145273	229588	269996	265897	299281	272430	306453
P11362	FGFR1_HUMAN	FGFR1	Fibroblast growth factor receptor 1	1	0.333153	0.538134	0.928646	8941.21	4716.76	8233.7	13449.4	4208	202887	156701	5334.48	170725	187538	9273.67	186859	215376	775.167	182509	7311.99	225641	153768	7118.88	8919.94	223401	4000.59	10062.7	202379	261592	243917	262553	147107	189025	1594.23	13962.8	262073	7133.05	191548	12023.5	4998.76	175048	180225	215403	203076	162780	194098
P05090	APOD_HUMAN	APOD	Apolipoprotein D	1	0.333153	0.538134	0.935181	5571.64	1855	4761.98	4998.15	3370.61	5387.71	3566	2205.8	3600.87	2150.02	5317	5871.85	2928.36	1761.72	4170.39	2726.49	5260.1	3419.25	4571.01	6144.6	3949.39	3172.44	3409.42	3548.83	6424.72	7691.11	3401.25	1405.63	5234.72	5610	13987.2	746.303	853.578	3148.87	3768.76	835.087	4973.67	2300.15	3577.81	5561.99	2249.12	5728.49
Q9BQT9	CSTN3_HUMAN	CLSTN3	Calsyntenin-3	1	0.333304	0.538134	0.81924	3962.29	2586.02	3632.23	9206.91	261.933	3195.27	777.145	1728.7	2028.03	146.898	6802.91	1221.04	3753.03	2546.47				736.424	5039.95	15589	3009.41	2445.72	5551.94		4238.17	4558.52		2011.98	5735.3	2256.15	9290.14	3665.45	7365.25	6682.23	8574.89	202.555	2967.89			3794.32	2030.96	10325
P12111	CO6A3_HUMAN	COL6A3	Collagen alpha-3(VI) chain	1	0.339539	0.540341	0.903535	21664.6	8383.28	15508.5	24398.7	16126.7	14718.9	11995.5	20587.1	32705.7	12052.5	11367.3	10959.8	18431.3	14563.2	14648.6	16317.2	8773.71	11999.7	15416.3	20202.4	24138.8	12889.8	25730.9	23149.2	25436.8	14534	20019.1	15252.6	19537.8	11542.6	53865.7	22011.3	20772.4	22680.4	22550.4	11683.8	20222.7	17111.1	20582.5	16082.6	12362.6	18679.5
P08123	CO1A2_HUMAN	COL1A2	Collagen alpha-2(I) chain	1	0.339539	0.540341	0.923874	17371	4461.35	4764.7	10560	11259	13019.6	6202.12	9217.12	9605.87	7191.44	5597.05	8708	9484.81	9641.27	11808.9	6757.85	13555.4	5414.1	7281.01	9317.63	12963.5	7490.41	13051.5	15358.6	11051.1	5340.25	10562.4	8332.38	11176.2	11355	28322.7	7356.7	9618.13	11064.6	7599.48	7161.78	13118.8	11336.6	10710.7	11339.4	6248.8	12503.3
P23142	FBLN1_HUMAN	FBLN1	Fibulin-1	1	0.339539	0.540341	1.03365	39407	52969.8	42697.4	55673.8	51374.2	35242.4	31373.1	41177.1	29421.2	57279.9	40270.6	50010.1	38320.4	20251	32907.3	51135.5	36522.3	34239.2	42089.9	27213	36927.2	11723.2	53126.1	28142.4	43488.6	6614.82	68054.8	21329.8	30792.5	18061.4	168032	68903.4	76889.5	25167.2	63024.4	52121.9	68416.4	33229.3	48497	40427.8	45015.1	54272.6
P39060	COIA1_HUMAN	COL18A1	Collagen alpha-1(XVIII) chain	1	0.339539	0.540341	1.06611	114944	48927.2	54325.6	81151.8	65880.3	90565.9	53901.2	65910.5	84448.8	80169	83976.9	87610.6	79961.8	93564	85038.4	75973.8	94227.4	53532.7	62442.4	96732.5	96725.7	97078.3	78003.7	77124.8	99085.9	80437.5	92515.4	77957.9	114206	82550.3	35453.3	59797.9	69710.1	71767.8	72635.8	65782	84784.5	78436.1	72471.9	82582.1	74040.1	100543
P19320	VCAM1_HUMAN	VCAM1	Vascular cell adhesion protein 1	1	0.341956	0.542245	0.654461	1932.37	439.605	3411.77	4075.35	835.566	4073.3	1808.85	3076.6	103.051	3576.82	1440.29	691.821	2533.44	1657.08	1604.97	1534.49	2684.87	1152.89	563.555	2300.31	3994.13	494.15	8454.67	578.073		5532.87	2529.11	1689.22	3694.51		1906.36	3905.36	1212.39	1803.43	2447.53	1865.42	3276.54	1887		3287.96	2461.72	2405.73
P09486	SPRC_HUMAN	SPARC	SPARC	1	0.352541	0.556696	1.15005	9873.6	5714.2	4209.11	6739.68	6155.76	8651.6	1970.15	9082.76	4126.92	3769.62	4183.55	3893.02	6987.52	4360.15	7528.48	5416.33	2468.57	1062.1	4461.22	6243.92	1531.21	7748.19	3185.05	17106.8	9984.37	5551.2	6757.12	4727	5931.49	3727.72	16229.1	3442.07	2751.81	4407.01	5821.92	5192.35	6336.29	7237.32	635.348	9684.37	4966.18	8187.71
P23468	PTPRD_HUMAN	PTPRD	Receptor-type tyrosine-protein phosphatase delta	1	0.354798	0.556696	0.800198	2516.49		1953.68	5362.3	2503.62	2984.32	1089.07	1516.41	1034.56		2460.43	959.13			1004.65		1215.41			4197.91	4527.29	1882.59	2618.77	1293.6	3532.32	3304.1	1405.47	1015.83	1010.56				918.709	1104.13		1213.78	5374.86			2289.41	2123.85	3998.11
Q9UN36	NDRG2_HUMAN	NDRG2	Protein NDRG2	1	0.354968	0.556696	0.817704	3240.43	1146.81	5729.39	8387.21		620.881	1255.24	2229.18	2248.82		5301.21	1844.86	2885.76		1538.43		1107.16		6189.67	1737.66	1174.29	959.193	1451.15		554.18	1327.04	4087		2847.1	3034.54	5010.42	2597.62	2479.1	4664.45	309.949	1922.33	5136.91	1984.24	2427.08	3902.73	2303.47	2024.77
P07108	ACBP_HUMAN	DBI	Acyl-CoA-binding protein	1	0.357949	0.556696	1.40544	5641.03	1637.27	4048.97	4780.34	3280.32	4745.2	3444.7		1406.42	2276.01	2510.92	2973.18	1468.93	3409.92	287.662	3062.68	1752.02	3055.53	733.721	3842.02	3023.15			3084.51	982.718	3491.64			2557.37	855.425	3154.64	2171.93	596.846	1888.41	3486.49			48.0827	341.459	3686.08	1288.01
A4FU69	EFCB5_HUMAN	EFCAB5	EF-hand calcium-binding domain-containing protein 5	1	0.358366	0.556696	0.904194			6927.07						18823.7		70189.1				39306.1	20507.9	35102.4	37161.8		58706.2		17523.2	78297.7			39574.4	56129.3	19000.7	34852.4	71385.9	43349.3			30484.9	16757.8	17568.4		15239		21349	35098.4	34353.8
P07339	CATD_HUMAN	CTSD	Cathepsin D	1	0.359156	0.556696	0.966966	85573.9	49332.2	41988.1	47272.2	70508.5	51526.9	28721.5	28856.8	39798.6	34033.7	43411.6	47500.7	47346.3	44323.5	49102.4	46951.9	42717.5	30365.3	49533.2	67593.1	38771.9	46892	58262.6	57370	60290.2	42483.8	62096.4	45190.2	58608.4	36909	106117	24664.5	54260.3	46347.7	66522.4	33527	41389.8	57594	23010.6	55406.5	44986.3	54592.4
P02533	K1C14_HUMAN	KRT14	Keratin, type I cytoskeletal 14	1	0.359847	0.556696	1.17193	39159.5	412.354	54607.2	1722.9		27233.1	45800.8	33972.5	31408.3	42926.3	5543.74	47528.6		36678.8		44814.3				32161.4	17770.3		12325	35253.5	10397.9	40867.7		12939.3	25296.6	50151.6		17526.6	11200.6	20273.4	16111	19169.3	11431	30870.6	39081.5	7678.48	28871.6	24789.7
Q13740	CD166_HUMAN	ALCAM	CD166 antigen	1	0.364374	0.561744	0.802826	5241.94	2447.58	4396.34	5302.68	3743.34	5714.91	2140.01	1123.64	2448.41	1692.66	2917.46	1114.4	3246.56	1433.89	3680.73	1678.97	2238.23	2644.29	1790.01	3674.26	2035.91	2287.62	2034.75	1274.53	3495.18	4004.48	1839.02	420.306	2186.05	2524.29	6622.11	3088.1	267.275	877.741	175.185	1514.1	719.906	2521.85		4397.71	3825.9	4945.42
O75144	ICOSL_HUMAN	ICOSLG	ICOS ligand	1	0.372617	0.567103	0.808356	61449.2	39521.7	63215	94422.7	54133.3	79035.7	35301.9	37781.8	34559.3	41419.3	57472.4	43509.2	49137.4	33352.3	29055.5	33479.5	29480.9	30986.8	54806.8	79472.7	62269.6	33652.1	103504	34131.5	66713.6	56288.1	51083.7	26767.7	69781.5	42099.2	80834.3	36872.1	48994.1	56149.4	56503.1	47403.3	83672.2	47666.2	45713.7	39158.1	23448.6	81454.3
P19022	CADH2_HUMAN	CDH2	Cadherin-2	1	0.372617	0.567103	0.872567	6905.83	5026.95	8267.16	21245.9	8576.3	10748.4	2544.34	4659.58	6237.29	5440.73	4859.9	4756.53	4808.89	4105.83	3622.84	5882.76	5627.26	6204.44	3670.24	11315	7959.3	3180.74	12218.9	3777.37	9741.78	6711.23	12015.8	3311.48	4213.02	4521.67	14326.5	4533.67	2606.54	6736.18	8163.03	6494.07	7911.63	8195.75	4140.71	7629.36	3832.59	8752.07
Q5BLP8	CD048_HUMAN	C4orf48	Neuropeptide-like protein C4orf48	1	0.37296	0.567103	0.897515	26783.5	5147.32	90885.1	14675.2	21749.1	11414.3	17743	53095.8	5238.01	54456.5	24526.3	45093.3	3576.75	1456.55	6442.71	179006	20867.2	130.436	4650.73	25231.5	3861.89	932.107	9871.71	17524.5		20557.9	6881.01			14660.9	8923.93	54988.9	5880.43	58528.3	6338.14	629.48	1337.91	2193.17	18749	12086.1	17898.9	122801
P35527	K1C9_HUMAN	KRT9	Keratin, type I cytoskeletal 9	1	0.37296	0.567103	1.32861	1076.72	148.175	1281.53	2727.34		2170.54	731.324	886.612	2173.7	1809.71	966.105	889.176	1413.61	1165.59	829.788	1153.48	1292.24	1461.13	875.342	3912.74	2223.99	5342.5	1004.32	784.641	2119.96	3358.47	999.227	719.17	1411.02	3955.83		708.988	525.158	181.908	218.569	705.059	759.841	1273.07		2577.74	2285.55	2495.49
P35908	K22E_HUMAN	KRT2	Keratin, type II cytoskeletal 2 epidermal	1	0.385693	0.584463	1.16587	39190.4	24750.3	94161.8	27995.7	29344.8	21651.6	30766	51567.6	10109.8	72358.6	22262.2	46921.3	4477.43		12242.8	128894	18763.4	11126.8	3392.73	25629	22928.4		31053.7	11403.3	1856.89	9898.19	13966.5	503.043		6512.35	45607	43584.5	2678.83	42420	12128.7	15123.2	99806.2	4353.38	31175.4	10934.6	17530.9	161760
P32119	PRDX2_HUMAN	PRDX2	Peroxiredoxin-2	1	0.391956	0.588078	0.718786	3869.23	1526.16	5018.11	4707.82	1085.99	2675.43	242.863	329.724	2720.4	2078.11	4600.5	12729.8	2846.42	1962.57	4736.31	5453.9	1469.49	1450.57	1735.93	4387.5	2617.84	1084.09	5805.92	7940.15	2192.76	5396.13	5388.52	669.418	5473.74	1346.93	8424.72	2377.19	14924.3	4667.74	4615.96	4380.42	7048.87	1726.48	635.27	6864.92	4522.89	8401
Q6EMK4	VASN_HUMAN	VASN	Vasorin	1	0.393376	0.588078	0.91237	25876.5	4680.4	22075.5	18514	20189.5	29564.2	10297.3	17839.8	13376.1	7544.3	16309.7	4879.99	14714.3	9336.92	8534.35	7632.08	12491.9	13893.2	13983.2	18480.7	18826.9	14979.1	20963.9	18971	18381.5	14913.8	22090.7	6000.91	10178.9	13905	9695.75	14688.1	10602.3	9195.8	20693.9	9258.37	11145.8	9474.23	15121.1	22466.5	9373.84	19806.3
P48740	MASP1_HUMAN	MASP1	Mannan-binding lectin serine protease 1	1	0.393376	0.588078	1.10195	17289.6	3394.79	2573.43	17923.4	8796.58	17533.3	8844.26	6458.89	14028.6	11236.5	9530.37	10036.3	14069.8	19780.9	14313.4	18650.8	6986.03	12800.8	16570	15834.3	18703.9	11327.2	17040.8	10522.7	16028	16961.4	19898.6	19077.1	23372.6	13192.5	52404.1	24775.7	14515	21642.4	10278.4	13829	23345.7	16826.9	8446.1	8103.84	10996.5	19183.1
Q9UBX5	FBLN5_HUMAN	FBLN5	Fibulin-5	1	0.393376	0.588078	1.17372	3005.6	2226.11	4009.16	8509.6	4040.61	5393.28	3346.6	3458.74	3588.64	3757.02	6552.04	5674.43	3034.43	6297.88	5251.46	4475.91	3076.18	3804.48	2585.93	6094.58	7653.43	5644.88	8094.96	5058.17	4527.03	5521.02	4905.75	4468.35	8847.08	1727.86	6172.8	4808.65	5514.23	3299.6	4234.63	4716.97	8068.49	4379.9	3655.79	2636.87	8975.16	4712.81
Q15782	CH3L2_HUMAN	CHI3L2	Chitinase-3-like protein 2	1	0.394884	0.588351	1.35898	2593.42		317.564		261.52	242.812		296.384	1155.7	2372.31	1056.4		2368.85	698.027	413.001	1601.27	3487.95	976.945	926.372		470.672	1276.3			1399.18	1118.24	662.209	1288.64	1524.15	954.308		272.001	505.269	810.534	2481.41	544.464	776.874	941.934		697.671	867.027
Q92820	GGH_HUMAN	GGH	Gamma-glutamyl hydrolase	1	0.397146	0.589742	0.845818	3082.09	1302.98	389.397	1795.95	1402.31				1273.68	136.13	1624.78	1290.66	1970.95		2776.82		1123.7		2762.18	2749.84	1973.61	1170.76	1995.89	1483.5	1758.31	1182.58	2678.27	1502.83	789.721		5607.17		1938.95	1504.08	1150.84	1146.49	1137.33	855.862		978.559	3175.23	2338.98
P35542	SAA4_HUMAN	SAA4	Serum amyloid A-4 protein	1	0.400447	0.592421	1.0807	54749.3	56869.6	69861	88260.3	43854.4	29312	40026.8	68133.8	45537.5	35746	68815.5	46207.6	45836	52455.8	39810.2	15716.5	28464.7	32926	31723.5	27896.2	28101.1	20864.3	55663.5	36596.1	24246.7	67246.8	63162.4	51437.8	18850	25018.1	54790.5	56803.4	89666.2	54473.5	40103.9	61502.1	99520.9	40480.3	49053.9	42424.4	43227.1	63115.1
Q5T848	GP158_HUMAN	GPR158	Probable G-protein coupled receptor 158	1	0.401619	0.592421	0.981984	1915.78	915.672	1465.53	1336.71	772.457	804.282	1005.88		2001.93		2024.16	435.336			1789.98			441.514	906.898	65.4517	1210.45	545.752	1741.1	291.863	1710.16	2774.1			1753.1	2714.48	2359.84	1326.5	1711.67	670.453	608.373	100.527	1977.89		1679.29	1547.49		2859.94
O00584	RNT2_HUMAN	RNASET2	Ribonuclease T2	1	0.405258	0.59581	0.932009	4848.89	4868.33	2684.18	8555.52	5910.02	5434.37	1848.06	3349.96	4444.1	4504.96	6475.61	4360.99	1168.04	2712.66	5272.28	7139.47	4200.4	1107.71	2679.99	3814.74	3540.22	4212.83	2584.66	5246.57	8295.38	3887.48	5073.21	6421.45	5891.15	3173.55	3726.23	885.613	1114.9	4280.77	6377.33	2139.43	3447.4	4691.86		4534.85	4077.44	4056.82
P02748	CO9_HUMAN	C9	Complement component C9	1	0.407592	0.597264	0.898845	27440.8	70709.2	44160.4	101652	58271.9	45413.9	27716.9	74698	28773.2	41991.7	34925.8	43705.3	22204.9	34311.5	40820.5	36709.9	29953.6	37127.1	44909.9	37001.5	67870.5	27269.5	41971.4	29487.9	44965.8	57087.3	105857	66084.8	27805.7	29880.1	113543	74365.9	99835.3	35524.7	45386.6	68749.2	128600	36851.4	57326.5	30002	45161.4	45008.8
Q86VB7	C163A_HUMAN	CD163	Scavenger receptor cysteine-rich type 1 protein M130	1	0.414812	0.603857	0.908487	23415.5	45799.5	34827.3	35351.1	55470.9	39091.6	60475.4	29568.1	35039.1	28160.9	34883.6	29485.5	27339.9	47080.3	32550.2	20658.4	23150.9	31232	30487.3	22144.6	26604.4	14282.7	22822.5	33987.2	27209.1	39441	22682.2	38858.8	27936.4	19223.9	20017.7	17291.8	71216.2	56911.6	23416.9	54117.3	35257.6	46030.2	32368.7	32867.4	41446.8	27302.6
P43652	AFAM_HUMAN	AFM	Afamin	1	0.414812	0.603857	0.966006	7245.42	2496.52	2728.34	9712.01	3735.58	3729.11	3861.91	5150.68	4676.46	1577.82	4286.28	2163.6	4097.46	1522.99	1982.64	3766.45	3332.98	3987.93	2592.94	2689.41	1999.9	2495.45	1818.06	4912.02	2764.04	4638.09	4144.7	1187.5	3086.01	4333.8	5417.24	4349.67	2621.97	5435.15	2795.91	1150.2	7943.01	1299.9	5924.57	5459.59	2837.7	7247.66
P22692	IBP4_HUMAN	IGFBP4	Insulin-like growth factor-binding protein 4	1	0.434603	0.630601	0.908778	14333.9	10704.8	6866.68	7057.89	3911.07	9379.79	5566.96	7993.22	10154.4	6615.95	8137.35	3845.54	4819.76	3996.4	4728.8	5226.76	465.803	2417.5	2072.24	9093.27	8367.03	6333.81	10035.4	8738.1	5817.14	10884.1	8927.07	5635.44	6566.35	4203.1		5396.83	5336.79	4371.66	6929.81	5059.51	6847.58	825.732	5560.62	6736.6	5939.02	7562.82
Q15582	BGH3_HUMAN	TGFBI	Transforming growth factor-beta-induced protein ig-h3	1	0.436913	0.631753	0.986438	22192.2	24357.8	24807.8	16487.4	19804.1	21641.1	16312.8	24583.9	19772.3	13253.4	24099.1	15255.2	10147	9387.08	15607	15725.5	10326.1	14790.1	6993.92	18860.1	15954.8	7497.77	23713.3	13591.3	8093.42	9328.46	7491.83	19185.5	13147.5	6254.53	36890.8	16783.1	19891.6	18858.8	12351.3	15061.5	21458.8	14387.8	12474.5	16536.9	21419.7	23440
Q07954	LRP1_HUMAN	LRP1	Prolow-density lipoprotein receptor-related protein 1	1	0.438243	0.631753	1.45087	29873.3	7859.09	20313.4	19206	13545.6	27282.8		7358.84	13328.7		2237.74		16017.4	978.523	20982.8	680.056		17788.4	1803.43	32703.6	17964.4	12568.4	25710.1			28405.4	1652.73	2233.05	16608.2	17761.9			1017.34	1589.05	20114.8	10339.7	12860.5	13914.3		20805.8	1571.14	23673.2
P00742	FA10_HUMAN	F10	Coagulation factor X	1	0.44112	0.633843	1.05193	7381.72	4037.24	5479.44	10297.9	7976.82	8440.79	7709.59	1966.02	5677.18		3334.58	4393.34	5056.02	3375.64	1279.94	8998.13	5601.11	14333.2	6234.94	3683.19	6233.85	1633.38	7905.02	6912.04	5567.53	5309.34	6122	4806.8	6279.7	4209.03	11135.6	5502.96	4657.27	7152.94	5110.84	6705.02	7799.86	4777.67		6068.8	6161.64	6351.21
Q96C24	SYTL4_HUMAN	SYTL4	Synaptotagmin-like protein 4	1	0.444426	0.636532	1.00575	289936	203346	242138	202818	337571	274521	307812	309172	234086	357898	149676	150197	208589	245351	345593	562770	361886	328975	216135	263697	292550	203516	210362	394191	338145	252973	413705	287424	227026	255382	347509	255859	106946	236080	320544	218938	261288	180359	207300	311693	135017	253371
Q06828	FMOD_HUMAN	FMOD	Fibromodulin	1	0.446684	0.63712	0.898956	19273.5	11180.4	12155.6	10473.6	14914.9	12205.2	3185.58	5948.17	5927.24	9259.64	8199.89	12000.4	5879.52	7151.38	8769.54	3604.06	10316.2	5784.29	3386.09	4322.13	3211.4	7506.28	8585.1	13507.3	4409.19	6226.4	15407.2	13429.3	13277.9	7348.8	19160.7	15137.1	11836.3	9547.94	13285.2	10175.9	3919.48	9080.5		8162.95	14282.1	18337.4
P11168	GTR2_HUMAN	SLC2A2	Solute carrier family 2, facilitated glucose transporter member 2	1	0.448545	0.63712	0.795385	534.34	2565.28	2292.32	14167.6	1219.9	155.208	1261.76	4646.21	3259.62	1119.4	1898.08	2087.98	1497.41	2897.9	850.152	667.092			1528.27	453.591	936.033	149.061	4316.12	1780.7		401.012	3326.71	8979.36	1783.19		8084.18	2246.51	9368.82	2993.75	3023.99	6278.9	9130.15	2299.2	1695.36	1006.3	5251.64	4146.19
Q8TCU4	ALMS1_HUMAN	ALMS1	Alstrom syndrome protein 1	1	0.450472	0.63712	1.04704	34959.6	17188.4	14354.8	10928.5	26454.9	19316.2	22118	12854.3	15957.2	23597	11914.9	8474.64	16651.2	14521.7	20189.1	29218.9	19962.6	17406.9	16589.1	20461.8	18253.7	10948	8807.83	10253.6	22437.3	17911.7	22069.8	15053.1	6316.49	19894	71703	28786.2	17078	15389.7	19195.5	13955.8	20951.7	19414.4		19759.8	8522.44	17018.7
Q99497	PARK7_HUMAN	PARK7	Parkinson disease protein 7	1	0.450799	0.63712	1.4501	3760.67	904.215	5565.59	9518.23	1515.42	3563.16	1045.31	2225.19	2845.56	678.07	1085.96	5939.58	3194.12	1299.11	3351.91		3037.97	1748.95	2179.54	7372.27	2311.07	639.557	3574.85	6148.02	3858.19	5516.59	5262.47	1512.11	4210.81	3643.9	11467.3	4340.39	1823.83	6824.72	5398.04	2988.43	6920.31	3810.27	2108.75	3090.56		7520.79
P61916	NPC2_HUMAN	NPC2	NPC intracellular cholesterol transporter 2	1	0.452011	0.63712	0.903302	79223.1	42530.6	60351.9	56099	62090.5	70440.7	51161	29252.6	37561.9	52370.4	62449.1	56567.9	50611.2	29767.6	45758.9	45490	41494.5	40109.3	46025.5	79781	52879.7	37944.6	63091.8	51397.5	72509.7	64007.2	51888.1	12500.5	47800	52361.1	177151	44880.5	36280.9	41845.3	43927.5	27721.2	43254.3	35379.7	43314.4	71981	54130.8	71011.9
P0C0L4	CO4A_HUMAN	C4A	Complement C4-A	1	0.454651	0.638813	0.829249	15129.5	24703.6	39178	16591.2	14918.5	9591.47	17580.5	2990.08	22639.9	35785.4	27171.5	17754.9	32358.1	14725.7	19228.9	15863.3	19795.2		12566.1	31156.7	24480.6	16915.1	18350.8	18676.6	37267.1	8026.93	45985.7	20457.3	23700.9	11236.5	55011.8	15516	5722.78	30355.4	19559.2	18575.3	22532.2	24497.3	22413.1	16122.9	10053.7	23592.9
P49908	SEPP1_HUMAN	SELENOP	Selenoprotein P	1	0.459667	0.6418	1.04364	743852	711190	625196	778561	775093	431316	431582	556004	670385	601596	828661	707825	644438	833381	635073	364502	445275	808226	561750	648414	485808	246096	587032	589837	333139	686579	664349	728066	493767	326640	1037590	651451	813007	716525	355496	884540	521635	581018	530693	583150	836789	874662
P02647	APOA1_HUMAN	APOA1	Apolipoprotein A-I	1	0.459667	0.6418	1.13099	11806.2	8262.87	7326.02	13900.7	8762.84	11532.2	7391.86	6884.36	9354.08	5700.84	10094.4	4346.35	12230.4	5866.56	8259.63	2722.04	7467.78	7753.01	8413.67	12214.4	12038.8	7596.82	6506.19	4892.3	4248.7	6261.03	12250.2	2716.72	12655.1	5695.54	26893.9	9563.35	6285.73	11677.5	7136.38	8149.64	13940.7	9702.67	8846.47	8152.49	9616.46	9606.6
Q92954	PRG4_HUMAN	PRG4	Proteoglycan 4	1	0.464263	0.646185	1.31412	3830.38	184.854	1748.18	1023	2637.81	8801.52	154.206	697.001	931.907	233.445	1992.28	467.759		2463.44	1653.3		3326	1546.22	817.611	735.977	2629.92	306.913		4369.19	241.449	2006.51	3406.33	2712.68	3736.55		3519.35	1217.21	1769.4	3088.78	1916.54	2151.3	4021.74	1139.15	2380.02	3162.29	1392.13	11865.2
P22352	GPX3_HUMAN	GPX3	Glutathione peroxidase 3	1	0.467395	0.64851	0.989356	32164.5	22362.6	27128.9	50000.3	24431.1	35847	15609.7	22901.4	25645.3	21737.6	15603.5	25337	28739.7	26018	25225.5	14664.5	29007.1	17426.6	23741.3	27039.5	31070.3	17095.9	27875.6	30781.8	30105.5	27172.1	35397.2	26706.6	23156.3	21168.1	75981.9	23617.3	31801.2	27059.1	27589.9	27638.9	28169.4	20339.7	31152.1	30690.8	17264.7	30544.2
Q9UGM5	FETUB_HUMAN	FETUB	Fetuin-B	1	0.472266	0.652685	0.991528	4921.6	3496.77	4972.1	7838.29	8341.14	1310.71	3230.39	2400.77	2145.31	4079.83	1493.07	4709.37	4983.47	2094.38	5851.15			1897.61	4205.88	6178.21	2191.97	3987.64	3857.53	1505.86		4498.76	4707.2	8526.22	2206.75	2066.43		3502.92	4658.06	4734.78	1348.43	10968.5	3686.05	6117.32		1570.79	3445.02	5988.07
Q9NPR2	SEM4B_HUMAN	SEMA4B	Semaphorin-4B	1	0.473344	0.652685	1.04442	1502.62	715.771	1738.65	1870.96	936.357	1430.99	381.333	876.179	1615.3	896.022	1922.61	2585.22	1800.71		538.308		1016.54	1760.39	353.58		1527.75	1076.35	1430.81			794.591	1774.42	1589.76	2599.34		2268.41	1002.1	1135.46			1893.64	2131.73	390.567		1359.03	2325.68	2074.02
Q92876	KLK6_HUMAN	KLK6	Kallikrein-6	1	0.475193	0.653207	0.936577	301068	246782	252110	386360	328766	338581	239327	153606	286290	200309	267011	331598	287264	179180	220958	372325	330548	247663	262499	351557	397500	266313	426009	272637	457873	372100	282704	206852	402090	465162	427669	211035	198629	205537	313136	243645	370624	304869	346239	260469	309972	294767
Q96JF0	SIAT2_HUMAN	ST6GAL2	Beta-galactoside alpha-2,6-sialyltransferase 2	1	0.479801	0.657505	1.06841	4813.12	1773.1	2108.63	3122.06	1813.94	1799.74	1508.5	2774.18	2448.84		1644.95	3172.73	2295.49	1117.76	3095.3	1278.88	2262.12	3174.6	3622.4	6430.51	1561.13	3741.64	1138.84		2657.39	3963.87	3748.41	3652.55	1745.09	4281.2	7693.88	324.667	2572.68	4029.79	3361.52	1769.1	2836.95	2263.76		3267.55	1045.06	3888.29
P30086	PEBP1_HUMAN	PEBP1	Phosphatidylethanolamine-binding protein 1	1	0.483061	0.659936	1.00749	55976.6	24808.7	40302.5	46176.5	28548.5	39716.8	27437.9	23235.5	34320.3	31729.8	37918.2	36300.7	32590.3	23394.3	33298.6	35432.8	32476.3	37465.4	22090.7	58129.1	34342.5	16863.6	64160.9	27556.2	51623.7	41613.5	33072.6	11879.2	34815.2	32837.2	111526	31813.8	22287.4	19719.8	35528.1	21700	33943.7	24859.7	36364.5	40219.1	23859	50441.4
P07360	CO8G_HUMAN	C8G	Complement component C8 gamma chain	1	0.498372	0.677547	0.87757	4578.16	9835.16	7743.72	9121.48	9125.62	7702.52	6909.62	7257.13	7780.97	7463.07	4620.4	6009.99	5486.55	10415.3	6596.85	4637.91	4879.48	7759.23	5641.79	4875.34	5077.97	2082.28	3047.17	6941.32	5089.91	8300.88	8147.37	7028.71	2335.98	2736.29		7814.17	12463.6	9961.82	9385.11	10565.1	10500	5597.79	7373.11	1810.23	9529.33	8508.07
P00734	THRB_HUMAN	F2	Prothrombin	1	0.499004	0.677547	0.972076	50054.3	69376.2	59944.8	84437.8	50198.3	75788.6	59463.4	49422	47692.4	37841.2	50085	44297.6	55618.9	48709.1	52683.2	41932	40100	71776.1	39582.3	47106	49284.2	44061.3	49836.5	70323.9	43572.6	67204.4	75977.2	55544.4	40194.3	44188.1	53539.1	48127.4	76739	86150.1	55566.3	68258.8	53390.8	52738.8	40923.7	41322.4	54391.4	55569.6
O00391	QSOX1_HUMAN	QSOX1	Sulfhydryl oxidase 1	1	0.505855	0.682061	0.841315	1042.8	1007.35	2844.81	4557.53	1245.04	1603.11	131.617	1318.45	1289.56	1282.08	1657.51	1374.05	634.113	4722.07	794.512	1578.03			5485.01	1471.34	2687.45		8642.45	2448.48	1369.86	1764.1			1568.34		516.056		3645.42	768.254	4921.11	388.071		1578.62		309.837	727.669	1056.1
P10451	OSTP_HUMAN	SPP1	Osteopontin	1	0.507078	0.682061	0.968188	31508.3	50361.6	43371.1	29549.8	70057.1	37575.8	41390.2	43742.8	45398.6	74983.7	44118.2	55883.3	44278.2	48016.9	59993.5	104715	84299.4	69268.6	31453.3	44397.2	51144.2	91470.7	38567	76983.3	190.783	39833.5	56985.4	51780.8	39295.8	78702.3	32485.3	43389.4	27104	33614.9	42500.2	46005.6	33874.5	51395.2	58345.2	71284.4	37417.7	39570.3
Q96Q89	KI20B_HUMAN	KIF20B	Kinesin-like protein KIF20B	1	0.507078	0.682061	0.992806	414308	310666	656406	892367	520530	678931	503047	271194	469879	428666	531438	498434	372827	420962	355769	589020	439961	571354	455719	573880	441461	267997	707425	420963	636112	509550	515587	346107	534591	575941	1751900	564415	460789	426206	694149	464662	1149260	397721	798260	550579	511032	662825
Q9Y279	VSIG4_HUMAN	VSIG4	V-set and immunoglobulin domain-containing protein 4	1	0.508473	0.682061	1.18148	509.446	1135.59	2332	3604.82		1986.9	560.735	1435.23	730.325	1325.74	2464.77		1842.09	627.531	1097.1	1669.6	2118.47	1385.37	1216.93		865.613	549.265	1432.06	1327.19		2770.18	515.052	744.842				1333.31	663.059		2036.85	1188.1	2579.26		2109.05	211.838	645.674	1502.11
Q9Y5Y7	LYVE1_HUMAN	LYVE1	Lymphatic vessel endothelial hyaluronic acid receptor 1	1	0.512125	0.682833	1.09115	432.148	7998.05	3517.51	6484.16	2358.51	9699	92.9231	8154.11	2280.25	4124.91	1992.07	1541.3	2215.59	106.463	958.398	574.594	946.524	2582.68	3691.74	2269.78	1431.53	1164.18	1049.43		1410.32		4869.16	333.82	1296.57	1865.33		2047.47	3407.43	9842.28	183.504	4320.34	4444.7	374.651	2501.67	171803	4537.45	1557.73
P01782	HV309_HUMAN	IGHV3-9	Immunoglobulin heavy variable 3-9	1	0.512125	0.682833	1.34403	9183.55	5407.43	8483.77	12015.1	4184.33	13694.2	3967.91	6669.87	7707.27	1594.6	4655.34	7236.37	2987.57		4802.02	7619.67	1089	4703.75	3046.07	6987.65	4258.34	9216.86	6191.69	6880.04		6836.95	3329.51	2443.52	5511.5	1925.24		8825.93	4304.1	5906.18	7358.03	3364.67	7417.01	4847.76	4155.73	4077.96	4714.86	7067.95
Q01546	K22O_HUMAN	KRT76	Keratin, type II cytoskeletal 2 oral	1	0.513826	0.682857	1.44155	9722.13	3168.87	64719.3	9446.69	12429.2	1849.73	8413.25	25161.1	5129.14	53520.1	13584.1	20382.1	612.707	2335.27	6259.36	28214.3	8258.93	1759	1628.44	20643.5	9000.45		4877.54	7813.52		15352.8	2088.71			2871.2	14196.5	14130	1476.65	19563	6448.29	25723.2	50252.3	5553.32	13343	10556.7	15029.4	85122.3
Q8TEU8	WFKN2_HUMAN	WFIKKN2	WAP, Kazal, immunoglobulin, Kunitz and NTR domain-containing protein 2	1	0.515219	0.682857	0.844403	3272.43	3886.19	6983.75	19151.9	7312.63	7015.87	8669.22	4895.71	8549.2	12235.8	5941.82	15896.5	12556.7	4309.41	3979.29	5297.92	11225.4	5896.03	8068.03	14272.3	5936.77	5895.98	9104.54	1640.32	6071.64	5473.26	6841.86	3863.94	8891.05	4529.71	18007.8	6069.42	9857.56	13780.7	8236.45	10982.2	7647.31	6246.46	14132	3716.86	8002.31	16405.2
O43556	SGCE_HUMAN	SGCE	Epsilon-sarcoglycan	1	0.516948	0.683109	0.960069	1672.41	356.96	565.504	1300.58	223.626	672.873	349.184	815.759	823.442	423.826	1951.96	840.711	1106.9	258.861	735.774	432.104	799.945	742.69	768.121	1141.77	730.92	558.418	1687.94	593.916	1435.6	1063.46	990.957	908.184	1062.6	1072.99	2252.21	773.806	969.457	1181.17	1760.64	416.984	1006.53	799.08	706.547	302.614	760.418	2362.81
P60174	TPIS_HUMAN	TPI1	Triosephosphate isomerase	1	0.533317	0.70265	0.958613	808.524			2015.98			527.327	340.426	646.481		782.71	239.525	479.498	115.593	31.2062		407.735			966.895			1568.41		336.026	253.766			1117.43	972.044	603.911		648.661		608.327			519.297		1252.7	690.935	1292.18
P06681	CO2_HUMAN	C2	Complement C2	1	0.540036	0.707304	1.05674	15884.8	11999.8	11577.2	26279.7	7198.29	10259.1	17305.1	20025.9	14041.7	7172.28	10130.7	7793.09	7298.06	9682.28	9286.25	4103	8085.89	8103.32	8638.19	9950.74	8796.79	7343.2	6947.9	8080.99	8755.77	8464.56	19086.2	16485	4297.29	10822.9	22685.5	10337.3	37112.6	23418.8	12481	9709.58	17780.3	12624.2	14904.2	9450.01	12242.3	14689.6
P02790	HEMO_HUMAN	HPX	Hemopexin	1	0.540036	0.707304	1.06846	1141660	1655850	1266960	1562980	1427360	1143030	1340680	1779690	1375930	1271720	1014000	829961	1031240	1220290	1019900	1155410	1067090	1150020	1104520	827195	1299750	998136	1065920	1309580	1093620	1045150	1307360	1367630	838940	916466	1879900	1375880	1801170	1434520	1457490	1869910	1310800	1411990	1414910	1093520	1292840	1078950
Q96S96	PEBP4_HUMAN	PEBP4	Phosphatidylethanolamine-binding protein 4	1	0.548438	0.716196	1.01227	63398	55351.5	67784.6	57737.4	62620.9	61630.4	10778.8	72367.6	71043.6	73433.7	26773.5	51465.3	55040.5	19995.4	56623.2	32115.3	73295.1	48349.4	33102.7	49244.6	40915.7	33248	107403	31207.2	85155.3	13115	81981.7	16808.7	67517.7	61250.7	116850	48353.9	53213.8	47951.3	68249.6	74165.8	62670.6	15969.2	61548.2	99678.1	29748	76942.5
P33908	MA1A1_HUMAN	MAN1A1	Mannosyl-oligosaccharide 1,2-alpha-mannosidase IA	1	0.556141	0.722341	0.693275	8964.95	3691.01	3853.17	2688.26	10530.6	1697.6	2642.07	3907.86	5044.14	321.059	8662.49	2226.2	10228.8	4474.97	9306.33	53.3837		9201.46	1321.92	16892.5	7723.78	3460.43	8489.43	11903.8	12746.9	8264.22	5548.91	2760.59	11692.7	13645.6	5252.76	2098.54	2224.19	2733.92	498.317	2403.66	4126.17	869.782	1327.45	2576.08	1855.12	1598.46
Q9GZM5	YIPF3_HUMAN	YIPF3	Protein YIPF3	1	0.556903	0.722341	0.921615	60843.7	40187.2	75343.3	77289.2	42192.4	64650.9	37999.5	40665.4	48506.7	31887.7	59085	44952.2	33150.7	46223.5	50066.8	47515.6	42170.8	44226.5	33178.8	75283.6	60004.6	34412.5	84216.4	54617.9	77433.2	68799.2	45135.8	33026.5	70585.9	49563.4	153380	49471.2	41848.9	55468.7	56038.7	46730.8	76584.5	45057.6	62119.8	58880	35123.8	88574.5
O15031	PLXB2_HUMAN	PLXNB2	Plexin-B2	1	0.558024	0.722341	0.921423	4174.41	3163.79	5822.86	5607.07	1069.78	3753.74	2316.06	3438.61	3567.08		3025.87	3267.73	6166.79	1948.94	3406.18	2216.73	3016.48	1804.41	3834	6420.84	5074.22	3990.23	4540.15	948.041	4844.78	5228.05	5310.88	2647.51	3714.6	4814.67	7312.09		1498.48	4375.42	3851.02	3059.33	2603.93	2091.44	3251.46	2328.87	6239.39	6969.69
Q5T011	SZT2_HUMAN	SZT2	KICSTOR complex protein SZT2	1	0.563861	0.727684	1.25897	4287.27	2344.6	14469.2	10972.6	6229.43	10889.6	9590.04		1513.27	6488.64	9394.43	1716	1649.56	3842.14	2324.02	6939.71	3338.4	24098.2	6596.57	4875.79	2937.36	1926.02	12366.3	6151.95	8539.85	8333.71	8837.15	2560.21	7427.08	10973.6	23281.3	761.881	6652.62	767.417	10413.7	3787.12	10432.9	3232.94	5975.05	4567.07	7313.95	10921.7
P05546	HEP2_HUMAN	SERPIND1	Heparin cofactor 2	1	0.56543	0.727684	1.07349	54388.7	31168.4	28647.7	27583	32482.7	20311.1	32199.8	27618.5	31630.8	39092.8	24424.6	29957.3	23821.2	25181.2	35915.7	38185.5	29271	39029.7	23404.9	34304.3	22213	18613.4	22247.4	31254.7	29388.8	32675.7	31699.2	20947.3	19922.9	20082.1	39875.2	23151.1	22921.4	25249.6	21256	16538.6	23965.3	20444.1	21553.9	28485.5	24511.6	26012.8
P08697	A2AP_HUMAN	SERPINF2	Alpha-2-antiplasmin	1	0.574018	0.736602	1.01099	38469.7	50340.9	37266.2	47564.4	36473.2	37797.7	51625.1	47240.7	57225	30132.7	44384.5	40766.5	51849.2	63855.1	47632.2	22138.4	31626.8	40242.8	39895.1	43092.5	21961.4	28982.1	38163.7	50576.8	28883.7	38265	44641	55721.4	31544.3	21747	46926.3	44831.1	87420.2	55790.3	39349	41361.5	38290.2	39883.1	33127.7	40003.8	45619.1	42464
Q01459	DIAC_HUMAN	CTBS	Di-N-acetylchitobiase	1	0.586906	0.750969	0.862266	4116.12	1347.41	2359.18	2089.5	2486.62	1170.61	1668.83	1341.3	1141.93	1858.41	787.026	906.397	1999.63	1371.05	1144.23	3604.8	1745.01	1280	1800.11	1793.34	763.128	1952.97	2811.5		3544.75	1660.81	1944.01	905.697	2217.84	1543.64	8016.54	1944.27	802.147	3526.7	2206.77	2591.01	1897.52	1214.73		3871.2	1705.49	1287.03
P20929	NEBU_HUMAN	NEB	Nebulin	1	0.595081	0.759241	0.729274	39646.4	6502.41	12162.6		9888.44	6976.54	7160.15	7339.31	6247.25	6633.79	6406.96	11889	9392.23	7135.15		6224.97		9351.62	4259.42	7795.34	18288.5	16199.4	4185.18	5675.55	4385.26	3859.26	6991.36	3853.4	6158.05	3651.62		13466.7				8736.83	4931.91	7717.33	7290.32	1506.07	18132.2	3281.74
Q12907	LMAN2_HUMAN	LMAN2	Vesicular integral-membrane protein VIP36	1	0.59803	0.760817	0.784888	15337.1	440.878	9340.33	9795.24	7953.87	15888.3	2074.17	1725.29	7164.14	1480.6	15171.1	2895.98	11218.9	2197.72	8120.02	17263.2	14113.3	12262.6		18277.7	5247.2	5678.64	16670	1439.8	17072.8	13305.7	11530.9		10713.6	1132.61	8281	823.77	1096.35	7816.64	2114.19	6346.26	1540.45	3637.56	1646.69	13089.1	845.245	11391.5
P04070	PROC_HUMAN	PROC	Vitamin K-dependent protein C	1	0.599959	0.761091	1.01328				2071.16	372.733	1069.64	2487.59		2223.93		588.267		2409.25	29.9335	297.982	1419.71		2285.27		941.53	731.169	1080.11	3308.01	82.8572		1619.24			3565.93		1600.5	1878.38	1769.06	192.826		235.431	1026.27	1072.36			1077.99	1832.03
P01042	KNG1_HUMAN	KNG1	Kininogen-1	1	0.608967	0.770317	0.977229	96385.5	173837	156761	219425	208025	152028	164568	182317	158007	132596	146224	133976	138922	196121	144494	113602	113961	139097	135613	136058	152288	117695	142302	178056	92949.8	132605	168316	221217	117501	119107	287293	173109	387043	141723	153207	279813	279864	188274	184856	115794	150047	143821
Q9NZP8	C1RL_HUMAN	C1RL	Complement C1r subcomponent-like protein	1	0.617848	0.776815	0.909724	2987.22	3623.71	2928.77	7855.3	1116.27	5823.38	2248.51	5805.64	2357.79	3094.16	1811.89	2207.08	3499.12	3534.12	2638.42	2373.5	2099.09	2385.7	1843.37	2418.71	994.523	1180.92	3449.77	2719.57	2792.12	2437.05	2520.15	5659.1	4614.31	2290.95	8415.16	3818.8	5775.03	2840.86	2895.01	4468.62	2704.53	3424.22	4421.24	4005.64	2931.71	2831.4
P0C0L5	CO4B_HUMAN	C4B_2	Complement C4-B	1	0.617848	0.776815	1.01643	122127	152441	162444	227899	77983.9	104103	129568	78403.8	125655	145431	160163	114050	157342	169983	168228	134886	139997	71161.1	153984	170825	171745	113619	188072	90188.9	193695	122582	281484	180205	173452	56776.7	406779	152414	163559	199989	184633	172138	273682	114526	208423	125915	169938	137228
P54652	HSP72_HUMAN	HSPA2	Heat shock-related 70 kDa protein 2	1	0.619353	0.776815	1.22828	2264.55	45.0238	365.868	667.548		1162.42	838.607	682.423	144.175	852.193	1192.44	1853.72			770.523		1463.78	571.723	1389.9	779.274	972.933	113.816	1257.95	468.721	2142.98	1691.75			1103.26		1376.37	1598.08	279.689	711.942		893.014	1323.48	523.38	1944.24		253.678	1996.67
P23435	CBLN1_HUMAN	CBLN1	Cerebellin-1	1	0.630517	0.78782	1.16061	15876.3		4872.68	4937.28		3999.19			3260.11		148.014	6914.74	3905.33		5611.87	3949.86		1563.89		6705.38		3271.53	5822.45		5922.1	4346.4	2911.73		5386.35	1550.22	14112.7		2971.03	2293.78	4578.34	3014.12		937.548		4111.27	6239.31	5280.15
P25311	ZA2G_HUMAN	AZGP1	Zinc-alpha-2-glycoprotein	1	0.631676	0.78782	0.868466	3520.57	2087.6	1787.46	730.837	1897.55	1370.46	1378.61	1792.17	1191.17	2191.55	1048.59	1301.29	1410.89	580.164	1011.76	2808.48	880.514	1945.58	520.297	464.671	1069.61	523.361	419.553	2759.76	564.421		1088.97	452.318		542.027	4454.11	626.732		842.483	319.556	1543.05		600.143	1350.98	1637.69	1160.86	1746.05
P62328	TYB4_HUMAN	TMSB4X	Thymosin beta-4	1	0.640425	0.796495	1.43925	2525.01	2678.43	3886.67	4566.6	1637.47	5673.56	696.981	1218.54	1986.27		2224.86	4102.87	737.211	3068.02			2538.48	1739.45	2477.51	2095.98	1334.34	940.421	6238.97	2497.32	5198.78	4190.48	1619.1	1643.08	4782.46	1064.35	4258.09	4402.07	3430.83	529.903	1037.39	645.755	2364.42	2782.32		1643.22		1463.16
P08603	CFAH_HUMAN	CFH	Complement factor H	1	0.644818	0.799719	0.992142	62698.6	117652	129805	92408.8	122833	97608.1	84106.2	84892.5	53957.1	41237.4	77458	73569.6	72860.8	70939.5	80606.2	83307.9	75527.8	80581.1	75996	78594.3	60351	58944	61769.6	87001	65123.6	89702.7	72989.4	57199.5	57982.5	49510.6	58903.9	90963.4	74773.2	50343.2	90272.3	108479	76138.1	76428.8	100392	106763	70270.7	86901.7
O15394	NCAM2_HUMAN	NCAM2	Neural cell adhesion molecule 2	1	0.647205	0.800443	0.942718	80297.5	32327.5	42950.5	65082.3	25412	42467.3	30113.3	25142.6	43155.4	32446.3	42569.3	28957.1	12650.5	27791.3	26222.7	36052.6	23515.3	54238.8	27414.5	57887.4	20566.4	22202.3	36263.9	19963.1	36622.4	66929.2	27813.3	15997	17116.4	32407.8	65858.9	16800.1	24487.9	23534.8	24836.2	17571.2	36574.8	32755.6	9009.8	36734.5	22258.2	40446.8
O00468	AGRIN_HUMAN	AGRN	Agrin	1	0.653914	0.80426	0.697771	6963.59	2998.18	11142.6	11320.3	4007.65	9916.98	3524.42	14266.7	8302.37	6254.45	16018.5	7433.34	5068.21	3783.37	4852.71	4561.33	6286.95	7115.87	5002.59	15243.9	9635.54	6312.16	12565.3	5273.93	8307.42	7328.81	5852.33	3806.16	14153.4	4794.83	22620.2	5757.63	5556.86	7937.65	6280.72	4721.26	14932.5	12664.6	4602.28	10196.8	8384.96	11340.3
Q6ZSJ9	SHSA6_HUMAN	SHISA6	Protein shisa-6	1	0.653914	0.80426	0.895805	11699.2	2184.44	2984.73	4042.5	458.44	4298.97	4506.76	2193.81	2185.84	2796.13	7312.36	8724.49	3247.72	905.128	6485.41	2461.15	1328.8	33.9201	6290.67	10377.6	2060.44	2359.64	6567.59	3014.42	10100.1	4278.81	5636.21	1191.95	4185.26	4573.36	10028.2	3859.57	1571.86	5868.57	5938.79	2793.17	2995.16	1692.32	5960	6854.91	4303.65	8836.61
O95445	APOM_HUMAN	APOM	Apolipoprotein M	1	0.657816	0.806157	1.0859	21538.6	14196.9	22022.9	44319.4	12312	7879.11	2215.68	28904.2	15170.9	11949.7	16678.5	19995.5	13623.9	20534.5	17624.2	896.627	10655	38227.3	7205.65	6069.2	10547.8	8197.84	17504.8	7649.17	1748.26	17745.2	10128.3	31441.2	4106.34	5433.34	4018.42	20122.1	39022.8	17178.6		29618.9	20962.3	17227.3	12246	15509.3	18653	24733.1
Q8IUX7	AEBP1_HUMAN	AEBP1	Adipocyte enhancer-binding protein 1	1	0.659088	0.806157	1.04634	4542.71	1260.63	2527.13	4116.11	3131.04	2103.02	702.124	3635.18	1270.21	1176.69	1744.48	2800.29	2947.16	2827.68	582.645		2760.42	1720.83	6169.15	3953.56	3472.73	1574.93	1410.04	4712.05	726.747	4117.57	5901.3	858.681	3671.26	2182.4	10391.8	4287.4	2099.3	4307.57	4125.37	3710.14	3431.77	807.226	2299.35	2584.7	1389.9	4612.77
P02656	APOC3_HUMAN	APOC3	Apolipoprotein C-III	1	0.663061	0.808789	0.94975	6240.76	3194.55	10870.8	25566.8	4734.22	3181.01	3926.85	10180.8	2444.02	2350.74	8358.27	17141.9	10912.5	12301.7	14439.8	2863.63	5344.02	3953.75	4085.48	13912.5	2861.27	3119.11	17582.5	4614.97	2499.52	14561.6	9397.76	8180.03	1749.25	9284.17	11037.3	17672.7	53437.5	28709.7	5895.46	19056.7	15158.5	16197.3	8942.53	8272.55	8478.93	10122.2
P13671	CO6_HUMAN	C6	Complement component C6	1	0.669033	0.813837	1.00671	4749.12	3679.18	3913.65	6994.24	2105.85	4116.42	1957.14	4200.82	1849.09	2642.65	3065.57	4841.8	4320.96	5951.97	3180.97	4628.33	2204.3	4611.22	2181.02	3965.32	2121.35	1732.48	3127.26	1864.27	3729.6	5454.27	4193.48	4233.09	1985.6	3038.92	3536.33	3353.71	10914.1	5911.4	2871.77	8945.15	8368.22	4216.97	2501.06	2299.8	4002.22	4865.46
P06733	ENOA_HUMAN	ENO1	Alpha-enolase	1	0.672258	0.814796	1.14073	9100.81	3763.14	5034.38	6487.18	3121.33	6286.38	2917.38	5504.84	6867.43	6819.32	5596.36	10792.8	1561.71	1059.58	3628.97	9098.19	9436.37	4524.67	5621.02	7719.71	7402.67	7934.96	5454.05	2857.91	8023.8	8938.23	6046.94	2559.07	9592.11	3821.74	17101.9	3177.03	4583.5	8867.26	3042.61	7424.08	6421.41	5355.51	3672.84	5821.06	4360.65	4297.14
P23528	COF1_HUMAN	CFL1	Cofilin-1	1	0.674654	0.814796	0.945434	765.792	298.989		788.228	243.489		727.614		773.419	1001.25		1318.54	563.017	892.612	839.263		466.809	97.3252	543.784		1294.62	440.597	946.391	648.309	767.747	930.257	756.522	416.085	713.715	488.715	496.178	1012.35	518.404	428.63	1401.22	235.437	804.102	300.921	871.044	115.556		918.255
Q92765	SFRP3_HUMAN	FRZB	Secreted frizzled-related protein 3	1	0.675327	0.814796	1.09156	5877.05	3242.53	3440.65	6378.17	1377.48	4314.51	615.036	2520	3533.84	3873.03	4066.37	2218.86	5192.88	1438.22	3651.54		4351.03	2332.6	3624.01	4356.26	4515.11	3763.18	7336.55	5846.78	2087.72	3271.22	8475.6	3583.05	4960.4	3595.78	9569.26	2221.34	1415.81	4522.44	5475.11	2798.52	2294.25	1671.34	1241.12	3275.54	3876.92	7214
P98160	PGBM_HUMAN	HSPG2	Basement membrane-specific heparan sulfate proteoglycan core protein	1	0.681503	0.817804	0.985173	24797.4	21761	18732.7	16769.6	12927.9	18753.7	13896.9	31772.4	20824.8	15850.5	11605.8	23520.4	16230.6	19233.6	15485.9	5326.85	14573.7	10809.2	19508.9	17029.5	13651.8	13365.1	21070.1	15153.5	16033.2	10563.5	33289	32062.9	29497.4	12635.8	31224.9	23112.9	29273.9	28091.6	13270.8	16177.9	36569.8	11507.1	17958.7	14423.2	23231.5	17135.5
P04156	PRIO_HUMAN	PRNP	Major prion protein	1	0.681503	0.817804	1.14728	24596.5	14608.1	25825.2	40361	12836.1	28778.1	29720.8	22601.8	36055	20212.8	34585.5	17884.2	19781.4	12109.5	24307.1	28546.7	23273.7	29686.2	17516.2	34197.5	27918.1	35870.6	39158.7	15301.2	38327.4	30053.3	12573	14376.9	29517.8	37239.5	40761.2	16366.2	9305.42	12962.7	22660	15535.8	35533.5	21443.5	19267.7	25035.1	21061.1	28376.6
Q13332	PTPRS_HUMAN	PTPRS	Receptor-type tyrosine-protein phosphatase S	1	0.688851	0.824393	0.960754	1505.79	1080.43	1317.51	2055.89	489.219	2827.03	290.957	310.169	1242.88	169.092	428.699	1375.79	1554.52	147.818	627.308	702.983	885.383	561.194	120.55	985.545	510.663	278.753	1461.58		1331.98	739.244	1114.78	646.891	987.292	1238.04	1348.98	214.026	676.054	369.056	585.495	237.009	1504.15	909.155	1476.2	1577.66	222.605	1855.04
P01127	PDGFB_HUMAN	PDGFB	Platelet-derived growth factor subunit B	1	0.692329	0.826328	0.955772	6935.7	90.5106	2392.32	5010.75	1565.89	2008.23		4249.98			5047.31	2429.52	4710.84		4678.08	3038.86	481.889		4498.96	11093.6	6737.25	3795.99	3688.21	1581.82	6219.47	6416.05	3319.87	2788.03	5248.77	1819.38	8333.39	2025.2	4605.55		4437.24	3971	10734.7	3373.32		4193.67	3849.51	3459.4
P01034	CYTC_HUMAN	CST3	Cystatin-C	1	0.700135	0.831176	0.94941	10255.7	3314	4116.16	3887.94	4301.59	3893.82	2521.25	4054.97	6383.47	4519.93	7510.51	6673.73	5216.02	4118.69	4815.13	3964.35	7641.4	2865.06	4956.03	7475.01	3802.98	4827.11	4118.67	2706.73	4558.64	5558.42	7149.79	4959.68	3504.23	3964.91	4704.04	1474.18	3307.39	4633.21	3781.36	1732.04	4242.53	6517.63	3988.87	5250.4	1469.68	6175.55
Q9UBR2	CATZ_HUMAN	CTSZ	Cathepsin Z	1	0.700135	0.831176	1.05603	2223500	1626850	2362240	3514110	1754400	3302220	1981930	2866760	3449700	2159780	2173520	2291010	2086550	2392800	2288630	2421530	3161870	2690550	2482440	3847890	3627960	3447790	5217050	2138000	3294100	3043580	2538610	1616580	3676420	3023510	3100800	2046870	1988520	2307010	1857270	2113840	4463270	2861970	2422700	2504290	2482660	2744380
O94919	ENDD1_HUMAN	ENDOD1	Endonuclease domain-containing 1 protein	1	0.703828	0.831702	1.12377	7493.54	4189.66	6893.33	11136.2	3620.2	8300.5	2402.47	4463.56	7986.91	3266.33	7959.86	4490.31	4197.5	1904.8	5398.05	4253.98	3898.79	6128.13	5487.17	9673.44	7702.38	5711.52	11407	3852.39	8199.42	7373.27	6587.77	3016.83	5713.72	3300.44		3370.94	4179.99	3435.18	4507.63	5300.52	10413.2	3884.6	6278.59	7839.72	4760.1	6465.96
P15502	ELN_HUMAN	ELN	Elastin	1	0.706498	0.831702	1.12197	1988.6	97.3377	657.103	1773.02	949.674	2861.28	172.594	622.245	1059.66		411.357	1317.55	1784.17	1341.06	234.239			1210.68	1364.63	1398.76	278.318		1843.48	1511.88	1350.59	1613.97	1062.97	313.302	766.058	108.655	3150.97		822.168	436.854	293.69	1696.97	2656.1	258.023				1633.24
Q9H3G5	CPVL_HUMAN	CPVL	Probable serine carboxypeptidase CPVL	1	0.707558	0.831702	0.868651	3909.81	2648.57	2262.94	3402.29	5056.46	1899.23	2422.99	566.787	730.288	1546.25		2992.53	1886.6	2237.9	1123.11		1842.27	310.937	1997.98	2576.84	2537.78	1432.78		2571.77	854.452	2043.25	3763.27	587.276	5752.93	1200.21	2783.15	1556.69	3484.12	3847.68	3232.99	605.419	3776.34	3736.98		2624.19		3857.84
Q4G0S4	C27C1_HUMAN	CYP27C1	Cytochrome P450 27C1	1	0.709518	0.831702	0.966034	60393.4	68230	57476	73809.9	69724.4	38528	41768.2	60120.7	60713.1	75424.1	83659.3	81262.1	61514	79997.3	67906.5	53772.6	50326.5	83482.2	58275.9	42709.3	43942.9	17284.7	69823.7	64000.5	40416.9	69670.7	71064.5	70038.8	49507	22173.8	82021.7	86778.5	92865.8	88010.7	49221.3	90190.6	59570	61962.7	65000.6	80176.2	94688.1	98653.5
Q9H2X0	CHRD_HUMAN	CHRD	Chordin	1	0.710616	0.831702	1.23891		1486.17	1779.93	1776.85		2065.34			1837.75		1138.81		1204.27	1047.33				867.522	2514.87		1855.71		3666.7			677.847		835.178	523.493	970.396	8893.71	1947.54	2214.68	2174.5		837.762	2079.93	986.946		1902.68	1410.38	3830.91
P02042	HBD_HUMAN	HBD	Hemoglobin subunit delta	1	0.711817	0.831702	1.31634	1925.71	36343.2	147949	25276.1	14803.8	4987.43	15550.8	20667.5	134028		47335.1	364390		94480	73186.8	407916	36016.2	2840.33			750.038	2392.35	147823	294683		7097.84	151480	15754.1	214023		56371.3	106523	517988	72383.1	57992.1	86748.8	240112	20623.7	62528.6	496022	100846	54821.9
P01861	IGHG4_HUMAN	IGHG4	Immunoglobulin heavy constant gamma 4	1	0.717082	0.833452	1.13937	76917.4	68238.4	16837	82826.2	72523.9	22450.8	48166.8		53332.9	146999		93688	3465.97	20654.7	28074.4	104916	66027.1	25031.6	104848	4121.25	6112.45	76257.6	9337.64	16138.6		80998	117950	137128	17989.9	18152.3	11317.7	150441	20407.6	40997.9	116276	7956.41	4288.94	7456.71	81437.9	22679.7	9324.59	2225.53
P04217	A1BG_HUMAN	A1BG	Alpha-1B-glycoprotein	1	0.718946	0.833452	1.05365	150775	177004	179805	259344	221468	141846	148565	210046	171595	162938	194004	143744	179265	222027	121747	153617	126982	167014	149558	140187	151928	122548	172272	174436	130865	183308	173406	195704	109502	117601	137881	193496	311076	229265	147873	299940	285938	158572	174149	140567	225819	232806
P30613	KPYR_HUMAN	PKLR	Pyruvate kinase PKLR	1	0.718946	0.833452	1.05649	5746.27	3703.95	9762.81	20660.1	5678.05	10479.3	2711.73	7063.54	8748.18	8013.88	12028.1	7351.71	5619.8	3489.92	6206.07	5999.24	2894.27	12513.5	9128.64	9797.91	12097	5210.58	15528.8	3128.2	16449.7	9612.85	5977.94	5030.34	4686.09	6228.2	28339.4	9781.45	6752.4	4652.35	10944.7	9596.88	20299.4	4935.17	8941.42	5141.71	7133.56	10848.8
Q8N1K5	THMS1_HUMAN	THEMIS	Protein THEMIS	1	0.735771	0.848807	1.07233	78601.1	94152.5	78431.6	7441.24		102432	87537.4	79760.5	70531.6	84518.5	38232.4	62673.9	60920.1	60584.2	47835	97558.3	57509	39500.6	64882.4	20798	46211.9	61115.2	1686.74	95442.4	89923.5	24963.3	93514.2	93505.9	58894.1	78235.7	118715	98171.3	95400	55319.5	130176	101502	115354	110640		99717.9	50801.9	94910
O75711	SCRG1_HUMAN	SCRG1	Scrapie-responsive protein 1	1	0.737927	0.848807	0.927364	80296.6	48132.8	50364.6	45395.2	55598.6	49944.6	52719.9	39858	47131	69197.9	34629.6	48791.9	54092.6	45342.4	46602.5	63778.4	95117.2	42939.8	66639.4	54295.7	72914.7	55996.7	49997.1	102128	62841.3	63883	60791	63865.4	40799.4	58476.8	155679	69060.7	44514.7	42121.8	37600.4	60346.9	56332.7	41444.3	65917.5	69373.4	43598.4	99038
P08294	SODE_HUMAN	SOD3	Extracellular superoxide dismutase [Cu-Zn]	1	0.737927	0.848807	1.0104	85528.2	42327.8	80508.2	94483.1	27064.5	61172.8	36024.8	58095	53219.3	51578.1	69134.8	38243.6	80753	18376.1	34599	59051.7	55447.9	46008.7	75069.6	72528.6	86872.5	58526.2	70194.6	38359.8	89955.5	50287	51810.4	44261.7	67431.4	38668.8	6065.46	58381.9	45510	61458	48444.1	51581.8	77247.2	46361.8	45856.3	44494.3	44322.7	68590.3
P22792	CPN2_HUMAN	CPN2	Carboxypeptidase N subunit 2	1	0.743125	0.852577	1.01496	3321.16	2430.68	4848.7	7984.72	318.238	156.347	1742.41	4434.78	4057.64	1707.85	2285.45	4291.92	2851.33	4382.53	3161.69		2330.81	4873.59	97.874	5063.76	3176	919.855	3421.78	831.173	676.545	9426.25	2581.06	3800.44	2339.47	110.549	1308.77	2395.2	9294.34	2401.08	2279.85	9547.71	10945.7	5378.54	698.778	2676.15	4532.51	3699.52
Q13508	NAR3_HUMAN	ART3	Ecto-ADP-ribosyltransferase 3	1	0.761045	0.866186	0.933507	776.654		1051.82	2002.32		1752.84		1323.45	1371.15		1222.19	2133.94	2199.12		2223.38		2426.26	892.252	1473.04	3785.44		2231.64	912.478	2502.29	1676.25	481.915			2982.64	2455.61					1154.05	1457.36	3039.59			3504.51	1273.06	1523.97
P68871	HBB_HUMAN	HBB	Hemoglobin subunit beta	1	0.763789	0.866186	0.975823	14355.7	200432	592623	142388	95049.1	38693.3	101290	80222.5	526155	2909.6	297094	2316000	23530	438011	302309	1825240	108268	23179.3	4710.68	7522.4	11879.8	32306.2	778065	1183080	13025.5	54624.8	630847	51628.4	969639	1513.4	808349	617779	2378770	409882	329675	492395	944616	158081	455359	2497850	368540	401776
Q7Z794	K2C1B_HUMAN	KRT77	Keratin, type II cytoskeletal 1b	1	0.766509	0.866186	0.702672	22454.5	6286.83	75463.6	13967.8	10180.3	1861.99	14527.6	73314	8269.24	69932.6	22282.7	36645.2	1357.91	1061.06	8333.3	131657	15234.8	1440.38	6131.82	11734.7	16203.4		9528.2	9821.76	1004.5	24951.9	3275.74	266.721		10291.2	23009	62559.3	4252.33	54816.6	6519.04	1418.5	56008.5	2730.04	30273.3	16692.8	25358.1	169209
P13987	CD59_HUMAN	CD59	CD59 glycoprotein	1	0.766692	0.866186	1.02163	13228.5	8247.09	9216.35	11894.9	6919.63	11494.8	6978.38	8528.55	12978	6854.58	14936.5	8276.69	8791.96	4910.94	8315.42	10600	10480.9	9481.89	8157.03	14664	11670.1	17338.3	12570.3	4849.82	9334.34	13769.7	5547.11	8612.18	11578.1	22097.1	8309.69	7718.68	5706.59	8631.85	11948.3	7959.71	12497.3	7674.89	12168.1	9015.3	5343.41	15389.3
P14618	KPYM_HUMAN	PKM	Pyruvate kinase PKM	1	0.766692	0.866186	1.05281	13095.9	4820.76	14007.9	23783.6	6940.2	16512.1	6579.52	10864.7	11262.8	7755.92	17091.3	12404	8857.74	9561.18	14744.5	13086.6	4940.87	16577.7	12798.1	19402	12799.8	8916.86	23687.2	5375	18479.9	16832.5	8811.63	7525.22	8418.72	8675.04	22142.2	10629.4	8470.09	9945.16	9951.75	9697.7	19583.4	7124.03	6325.39	15122	8856.17	18890.9
P00441	SODC_HUMAN	SOD1	Superoxide dismutase [Cu-Zn]	1	0.766692	0.866186	1.1583	33712.1	18600.9	31545	43978.8	19938.4	38506.1	34389.9	31595.3	47853	30126.4	21242.1	21089.4	21747.1	19240.4	30580.2	33697.2	30724.2	39663.9	30092.6	29999.3	40428.3	63832.3	42351.4	14270.5	35742.2	40844.8	18207.2	14870.8	26327.4	70810.1	7062.3	15035.4	22514.6	20196.8	25841	25470.7	56238.2	30794.9	26320.2	43092.1	38096.7	38196.8
P17900	SAP3_HUMAN	GM2A	Ganglioside GM2 activator	1	0.776354	0.872661	0.985359	16211.5	9821.38	9582.26	9553.86	8284.62	11400.5	8127.95	5736.69	9076.51	11362.3	10235.2	14353	6249.23	9637.72	12620.2	10352.1	11052.3	8333.38	11680.4	13911.2	6479.47	14814.7	23357.6	9942.9	16967.5	13540.5	9275.85	4733.96	10951.9	6929.65	13246.5	10149.1	7278.94	6012.43	6942.55	7951.23	7610.59	5784.64	9704.5	11564.8	12026.7	8570.54
P18065	IBP2_HUMAN	IGFBP2	Insulin-like growth factor-binding protein 2	1	0.776354	0.872661	1.0144	90251.5	42230.2	45783.5	56015.2	60714.5	60938.9	55705.8	45803	53334.9	48969.2	57953.3	31595.8	50181.9	54367.2	50918.1	70217.3	63173.7	45071.2	49479.7	44031.6	68302.8	53466.5	63933.3	74251.9	61871.2	57164.5	68710.4	38357.1	48550.3	40717.4	131690	70457.3	44077.7	54399.4	72317.2	47805.7	61615.1	46899.9	67041.1	51620.2	44343.4	57435.9
P18669	PGAM1_HUMAN	PGAM1	Phosphoglycerate mutase 1	1	0.779159	0.873602	0.853462	1107.6	1268.22	2776.98	1423.02	1212.62	3344.06	1047.5	239.594	996.146	1718.74	762.475	599.817	1329.31	1405.06		2155.4	833.019	2514.65	1508.44	2291.54	1604.43		2470.85	1034.11	1356.68			1575.95	2459.08	1058.63	4988.32	45.7583	1102.9	1738.26	3006.23	1849.92	2704.74			1217.34	1769.83	2928.97
Q92563	TICN2_HUMAN	SPOCK2	Testican-2	1	0.781178	0.87366	0.939836	482.991	220.587	254.419	2642.8	17.4868	229.697	281.008	702.02	623.486	69.8661	356.374	690.747	599.681		951.954				1063.95	350.706		481.168	809.098	456.076	1010.55	289.785	202.424	141.367	789.394	231.145	1399.41	67.1808	1307.21	1325.55	799.997	224.621	1843.19	274.918	370.537	527.255	366.893	831.72
P13645	K1C10_HUMAN	KRT10	Keratin, type I cytoskeletal 10	1	0.791679	0.883179	0.625122	22886.2	7230.11	88674.6	34759	42453.4	1970.25	27009.9	50856.3	6467.11	99875.8	17281.2	51113.6	4290.46	890.477	10257.4	121526	11208.8	1389.38	2171.46	56830	9296.03	369.831	6388.54	7245.44	922.497	35552.4	4749.15	169.454		6592.49	14704.4	72708	3193.97	56077.6	11225.7	4379.47	64900.5	2804.1	30707.5	29222.8	23708.5	160183
P00450	CERU_HUMAN	CP	Ceruloplasmin	1	0.795778	0.884146	1.00839	130765	205859	176776	398182	265821	98776.1	185770	244619	178234	167676	172927	153352	145756	196110	169572	165342	134080	165409	141774	143023	198452	126805	193400	198104	174424	212923	273344	197608	113835	112976	398888	229789	233971	164032	225562	251402	322288	243083	276747	188135	222078	204146
Q9Y287	ITM2B_HUMAN	ITM2B	Integral membrane protein 2B	1	0.796528	0.884146	1.0027	1625.36	333.06	1004.72	1166.08	229.098	1112.75	1024.53	714.653	1122.09	418.752	1218.29	675.53	1664.44	463.221	792.538	1245.71	1436.65	1354.53	913.05	2611.79	1371.34	1478.52	1147.13	648.944		908.821	805.935		777.752	840.06		1242.13	1696.68	1045.66	1165.49		216.435	1186.42		294.308	143.442	1003.18
P80748	LV321_HUMAN	IGLV3-21	Immunoglobulin lambda variable 3-21	1	0.801089	0.886992	1.03059		534.393	381.256	2349.13	283.283	3967.16	770.135	8805.68	126.063	608.357			207.964		142.441	28.2306	768.286	586.827	409.335	384.594		873.744	60.4909	264.754		166.036	2905.04	107.652	387.67				113.016	1684.02	383.774	244.236	1108.52	200.261	461.604		1045.36
P61981	1433G_HUMAN	YWHAG	14-3-3 protein gamma	1	0.804919	0.887491	1.13098	3394.19	1673.59	3031.26	7506.06		3894.79	2340.54	2527.6	275.552		3347.11	3708.01	2385.19	4206.24	3839.65		2749.68	4019.43	606.617	3176.98	740.898	2387.37	4972.23	1129.25	5124.23	2993.22	1802.54	666.524	2676.66	3704.22	4497.86	5021.32	5538.5		3335.01	2786.6	5148.66			3434.31	3483.49	5862.44
P07333	CSF1R_HUMAN	CSF1R	Macrophage colony-stimulating factor 1 receptor	1	0.805538	0.887491	1.00259	16549.4	9642.64	16647.2	20359.3	10996	12311.2	5926.12	9255.96	11307.2	4792.28	12314.9	13730.6	10297.2	2936.5	12967.4	10691.5	6088.68	9295.86	4541.93	13330.3	9864.37	5381.42	14885	8225.47	13390.6	11265.7	1386.79	8401.61	8085.47	10968.9	21582.6	7661.59	6086.44	5753.18	6730.7	8567.46	13563.8	5439.11	313.003	11929.9	12163.8	11626.8
P80108	PHLD_HUMAN	GPLD1	Phosphatidylinositol-glycan-specific phospholipase D	1	0.812289	0.889449	1.20068	1020.98	926.779	11694.7	10128.6	12041.4	15923.4	8746.38	1331.66	13780.6	10122.6	9525.58	10952.2	1096.48	10748.5	4478.5	8001.09		9380.96	3693.83	6985.62	8036.35	5462.47	6232.59	11600	7937.95	1822.81	11517.3	2996.94	13267.4	4132.92	14098	8751.89	9382.81	14688.4	4416.02	8084.73	9480.95	10011.1	986.325	645.49	982.433	7675.46
P07195	LDHB_HUMAN	LDHB	L-lactate dehydrogenase B chain	1	0.815328	0.889449	0.952397	63472.3	45312.7	48001.9	74801	35379.1	73514.2	26663.2	49929.8	49825.2	47673.2	66206	51863	37657.6	47557	43566	79855.6	53626.7	61503.3	50416.3	61084.3	59102.6	46835.1	51635.1	40643.5	54055.2	58612	59310.9	90367.8	56771.8	31951.5	44768.4	34329.1	42037.5	50750.3	40896.5	47674.7	51060.9	44102.5	46708.6	59068.8	46951.5	62744.7
P02747	C1QC_HUMAN	C1QC	Complement C1q subcomponent subunit C	1	0.815328	0.889449	0.965762	4786.65	7771.87	3276.82	9239.05	8272.05	4128.43	3750.04	6994.16	6032.84	2106.89	5269.07	5076.62	4050.83	11059.2	6355.49	2143.53	897.965	4189.13	3183.39	3328.33	4615.46	863.319	2789.33	1439.1	2601.02	3471.35	5971.95	7685.32	3218.84	2875.51	6800.08	6518.32	15778.4	9938.57	7588.12	9441.21	12596.9	5261.23	4711.77	4095.58	10869.2	6869.08
P07358	CO8B_HUMAN	C8B	Complement component C8 beta chain	1	0.815328	0.889449	0.9865	24524.4	7653.84	14117	29420.5	10544.6	22847.9	13895	16077.6	17535.6	12279.1	25944.5	21630	15417.6	15790.1	15707.9	22851.2	13192.5	20883.8	17672.3	26937.7	19471.4	13337.4	28580.7	15230.5	21551	21739.9	19222.3	14478.8	24713.3	14416.5	61685.8	11677	23088.1	12309.3	20622.3	15185.5	29107.8	14767.8	22468.6	19993.2	12474.6	30360.8
Q14520	HABP2_HUMAN	HABP2	Hyaluronan-binding protein 2	1	0.822025	0.893574	1.05827	6745.02	5833.6	5398.87	5149.62	4743.94	6028	7421.65	7310.17	6265.67	5673.33	6246.99	2030.51	6554.67	6252.66	5358.6				3927.71	5089.13	972.227	1289.74	4178.39		2996.87	7361.96	9898.25	8070.87	1972.87	786.164			16781.7	7479.95	2950.77	7936.32	7276.43	6635.37		3688.7	6025.8	6955.77
P02452	CO1A1_HUMAN	COL1A1	Collagen alpha-1(I) chain	1	0.825147	0.893574	0.98815	18454.1	13844.9	16377	18490.6	17030.9	17865	15475.5	14440.6	11841	12159.4	15764.8	16017.8	10673.5	7531.46	13908.3	11642.9	15326	16179.4	8059.08	13752.5	15031.2	3565.52	11270.5	19005.5	12419	9164.26	14371.8	14640.3	16540.5	8519.25	27572.4	7612.17	13796.6	15958.8	10259.2	15186.3	9844.57	8816.86	15481.3	16095.3	16794.7	8481.68
P09603	CSF1_HUMAN	CSF1	Macrophage colony-stimulating factor 1	1	0.825147	0.893574	1.02881	10858.3	6386.51	7351.6	6834.86	4526.39	8667	4871.62	8878.06	10732.3	8732.59	9434.38	8057.04	7296.28	7827.88	5422.25	8389.41	6033.64	7952.11	7433.51	9871.32	10438.4	4652.86	13600.7	4553.12	9499.01	6498.52	4844.45	7695.39	11624.1	9074.14	10870.4	7520.86	4203.46	11271.1	8337.03	8379.85	9614.55	8006.06	8011.04	8852.75	8197.41	7423.75
P23284	PPIB_HUMAN	PPIB	Peptidyl-prolyl cis-trans isomerase B	1	0.829927	0.896563	1.01272	15536.9	5791.55	5053.32	629.434	4327.11	3455.26	1507.08	451.828	3318.15	1850.85	3841.82	5414.79	6943.45	1582.27	3752.6	9908.71	6138.23	4367.91	784.282	7185.42	3429.29	3709.21	3775.31	6379.17	3054.75	1736.93	2390.75		3660.68	3261.47	8314.43	937.581	407.722	513.996	2800.16	535.427		3524.06	1465.04	5277.8	3602.92	3948.75
[truncated: 240 more rows]
[truncated: 25 more columns]
